# Supplementary material for: Tetra­aqua­(pyrimidine-4,6-dicarboxyl­ato-κ2 N 1,O 6)magnesium monohydrate
Source: Acta Crystallogr Sect E Struct Rep Online. 2013 Mar 6;69(Pt 4):m189. doi: 10.1107/S1600536813005850 (PMC3629473; doi:10.1107/S1600536813005850)
Supplement: Supplementary file 2 [file e-69-0m189-Isup2.hkl]

# 
# h,k,l, Fc-squared, Fo-squared, sigma(Fo-squared) and status flag 
# 
data_I
_shelx_title ' MPMD1 in P2(1)/c' 
_shelx_refln_list_code          4 
_shelx_F_calc_maximum      131.04 
_exptl_crystal_F_000       584.00 
_reflns_d_resolution_high  0.7080 
 
loop_ 
 _symmetry_equiv_pos_as_xyz 
 'x, y, z' 
 '-x, y+1/2, -z+1/2' 
 '-x, -y, -z' 
 'x, -y-1/2, z-1/2' 
 
_cell_length_a     7.5633 
_cell_length_b     6.7977 
_cell_length_c    21.6054 
_cell_angle_alpha  90.000 
_cell_angle_beta   90.968 
_cell_angle_gamma  90.000 
 
_shelx_F_squared_multiplier     1.000 
 
loop_ 
 _refln_index_h 
 _refln_index_k 
 _refln_index_l 
 _refln_F_squared_calc 
 _refln_F_squared_meas 
 _refln_F_squared_sigma 
 _refln_observed_status 
   1   0   0      759.59      904.57      7.70 o 
   2   0   0     2334.95     2457.19     15.74 o 
   3   0   0    12365.53    14041.34    129.03 o 
   4   0   0     2004.97     2113.57     21.05 o 
   5   0   0      297.83      421.31     11.81 o 
   6   0   0     1101.27     1084.76     19.34 o 
   7   0   0      688.21      629.23     17.45 o 
   8   0   0      207.31      215.28      8.39 o 
   9   0   0        1.93       -7.53      9.93 o 
  10   0   0      221.56      233.76      9.58 o 
   1   1   0     5602.88     6529.28     63.32 o 
   2   1   0     1068.99     1098.80     11.81 o 
   3   1   0     1684.98     1784.84     17.11 o 
   4   1   0      103.42      139.47      4.79 o 
   5   1   0       19.57       10.10      6.67 o 
   6   1   0      383.52      407.11     13.18 o 
   7   1   0      206.07      198.33      8.21 o 
   8   1   0       12.81       10.27      9.41 o 
   9   1   0        3.67       -1.03     10.27 o 
  10   1   0       20.82       11.29     12.32 o 
   0   2   0     1145.20     1273.69     12.83 o 
   1   2   0      487.33      480.35      8.73 o 
   2   2   0      819.93      953.85     12.49 o 
   3   2   0      344.87      331.30      9.58 o 
   4   2   0      121.62      186.70      7.53 o 
   5   2   0       67.69       60.58      2.40 o 
   6   2   0       77.51       78.72      3.59 o 
   7   2   0       42.06       46.72      2.74 o 
   8   2   0       34.78       33.88      2.91 o 
   9   2   0      129.93      124.24      4.79 o 
  10   2   0        3.54       12.83     11.98 o 
   1   3   0       14.47       21.39      1.71 o 
   2   3   0       64.35       55.27      2.05 o 
   3   3   0      863.12      941.53     15.57 o 
   4   3   0      586.67      778.62     15.57 o 
   5   3   0       30.52       32.00      2.40 o 
   6   3   0        1.60        3.42      7.87 o 
   7   3   0      787.23      958.81     22.59 o 
   8   3   0        0.23       -3.76     10.44 o 
   9   3   0        2.53        7.19     11.98 o 
  10   3   0        1.17      -13.35     13.35 o 
   0   4   0      139.31      131.94      5.48 o 
   1   4   0     1431.93     1542.01     19.68 o 
   2   4   0      114.86      110.20      4.79 o 
   3   4   0      275.07      277.74     11.29 o 
   4   4   0      697.58      759.11     17.63 o 
   5   4   0        6.90        9.41      2.40 o 
   6   4   0      188.72      200.39      8.56 o 
   7   4   0       86.78      109.35      4.11 o 
   8   4   0       52.23       53.22      3.59 o 
   9   4   0       36.95       35.77      3.94 o 
   1   5   0        0.04        2.40      7.19 o 
   2   5   0       11.86       15.74      2.22 o 
   3   5   0      272.60      273.97     12.15 o 
   4   5   0       86.15       86.42      3.08 o 
   5   5   0        1.64       11.12      8.21 o 
   6   5   0      123.92      115.17      4.62 o 
   7   5   0      153.66      144.94      6.33 o 
   8   5   0        2.13       -5.65     11.98 o 
   9   5   0        3.30        9.58     12.49 o 
   0   6   0       35.70       31.83      2.57 o 
   1   6   0      155.81      157.61      6.50 o 
   2   6   0       73.77       67.42      3.42 o 
   3   6   0      123.86      115.68      5.82 o 
   4   6   0        5.91        5.13      2.74 o 
   5   6   0      258.18      330.27     12.83 o 
   6   6   0        6.08        9.93     10.61 o 
   7   6   0        0.00       11.81     12.32 o 
   8   6   0       32.21       -4.45     14.55 o 
   1   7   0      327.97      320.00     12.15 o 
   3   7   0      109.56      105.93      4.62 o 
   4   7   0      334.84      402.83     18.14 o 
   5   7   0       77.14       76.15      3.94 o 
   6   7   0        5.24       -5.82     13.18 o 
   7   7   0       65.06       66.74      4.28 o 
   0   8   0      106.84      112.26      4.11 o 
   1   8   0       26.35       27.72      3.42 o 
   2   8   0        8.56        6.67      3.25 o 
   3   8   0       12.96       -2.05     11.81 o 
   4   8   0       11.13       -3.42     12.49 o 
   5   8   0        7.03        4.79     12.15 o 
   1   9   0        4.37        1.71     11.47 o 
   3   9   0       15.98       15.74      3.94 o 
 -10   1   1        0.38       -7.19     11.98 o 
  -9   1   1       37.53       36.79      3.25 o 
  -8   1   1      265.67      234.95      9.24 o 
  -7   1   1     1115.72     1112.66     22.08 o 
  -6   1   1       11.51        8.73      7.02 o 
  -5   1   1      116.11      117.22      4.96 o 
  -4   1   1     1891.03     1966.91     21.05 o 
  -3   1   1     1178.83     1247.33     14.55 o 
  -2   1   1      664.04      715.30      9.93 o 
  -1   1   1      916.79     1136.44     10.10 o 
   0   1   1     1121.70     1266.59      6.66 o 
   1   1   1     3755.50     4127.20     17.80 o 
   2   1   1      790.82      811.13     10.44 o 
   3   1   1     3851.90     3722.15     24.30 o 
   4   1   1     5862.30     5868.74     35.08 o 
   5   1   1      247.16      254.63     10.27 o 
   6   1   1      113.85      133.65      5.13 o 
   7   1   1      776.77      772.97     18.65 o 
   8   1   1       68.32       63.49      2.91 o 
   9   1   1       88.47       81.63      3.59 o 
  10   1   1        3.68       14.89     11.12 o 
 -10   2   1       55.42       57.16      3.94 o 
  -9   2   1       29.82       16.60     11.98 o 
  -8   2   1       51.92       48.77      3.08 o 
  -7   2   1      166.43      150.25      6.50 o 
  -6   2   1      444.50      526.04     15.40 o 
  -5   2   1       69.77       76.15      3.25 o 
  -4   2   1      565.00      625.98     13.35 o 
  -3   2   1      154.88      157.61      6.67 o 
  -2   2   1      609.78      612.46     10.61 o 
  -1   2   1    10563.09    11291.70    104.39 o 
   0   2   1     7336.37     7381.46     57.59 o 
   1   2   1     1232.29     1231.59     12.66 o 
   2   2   1        7.84        7.87      1.54 o 
   3   2   1        1.29       -5.48      5.82 o 
   4   2   1      759.82     1205.41     17.11 o 
   5   2   1      103.16      124.07      4.96 o 
   6   2   1        0.63        1.03      7.02 o 
   7   2   1       81.14       73.07      2.91 o 
   8   2   1       29.59       15.23      9.93 o 
   9   2   1        4.81        5.13      9.93 o 
  10   2   1       66.19       74.27      4.11 o 
 -10   3   1        1.70       15.91     12.15 o 
  -9   3   1       32.82       29.95      3.59 o 
  -8   3   1      246.86      250.87      9.41 o 
  -7   3   1       42.89       47.92      2.91 o 
  -6   3   1        0.65        1.71      2.40 o 
  -5   3   1       69.84       57.16      3.08 o 
  -4   3   1        0.43        3.42      6.33 o 
  -3   3   1      135.20      126.80      4.79 o 
  -2   3   1      327.54      284.07      9.75 o 
  -1   3   1     1499.76     1734.87     17.63 o 
   0   3   1      212.68      212.09      5.50 o 
   1   3   1      683.09      666.70     11.81 o 
   2   3   1        7.98        4.62      6.16 o 
   3   3   1      128.17      107.47      4.62 o 
   4   3   1      705.95      725.91     15.06 o 
   5   3   1      615.16      632.14     16.09 o 
   6   3   1      481.40      427.30     15.40 o 
   7   3   1     1375.70     1271.29     25.33 o 
   8   3   1       34.53       38.85      3.25 o 
   9   3   1       46.44       49.63      3.76 o 
  10   3   1        3.59       20.36     12.66 o 
  -9   4   1       81.22       82.48      4.28 o 
  -8   4   1       75.03       79.40      3.76 o 
  -7   4   1      228.92      240.09     10.61 o 
  -6   4   1       98.62       98.40      4.28 o 
  -5   4   1        0.86       -2.05      8.73 o 
  -4   4   1      348.89      337.12     12.32 o 
  -3   4   1      361.29      373.05     12.15 o 
  -2   4   1      319.39      328.90     10.95 o 
  -1   4   1      234.20      242.83      9.41 o 
   0   4   1     1833.21     1686.32     14.22 o 
   1   4   1     1026.30     1037.36     16.26 o 
   2   4   1       85.47      106.61      4.11 o 
   3   4   1     1117.83     1114.71     18.65 o 
   4   4   1      105.38      115.00      4.45 o 
   5   4   1      161.17      178.83      7.02 o 
   6   4   1      742.92      746.79     19.17 o 
   7   4   1        1.13       12.15      9.58 o 
   8   4   1       57.34       54.25      3.59 o 
   9   4   1       36.03       43.12      3.94 o 
  -9   5   1        6.07        3.76      3.94 o 
  -8   5   1       87.78       93.26      4.79 o 
  -7   5   1      465.42      496.61     19.51 o 
  -6   5   1        5.54       14.89      9.58 o 
  -5   5   1      164.50      159.66      7.02 o 
  -4   5   1        1.20       -5.48      7.87 o 
  -3   5   1       81.37       85.73      3.25 o 
  -2   5   1        0.69        0.34      7.02 o 
  -1   5   1      277.01      253.61     10.61 o 
   0   5   1      242.61      255.52      7.06 o 
   1   5   1      100.06      114.14      4.79 o 
   2   5   1      452.13      452.97     14.03 o 
   3   5   1       44.48       45.01      2.57 o 
   4   5   1        0.61       -7.02      8.21 o 
   5   5   1       66.37       61.43      2.91 o 
   6   5   1      180.20      188.07      6.85 o 
   7   5   1      572.44      516.97     21.22 o 
   8   5   1       26.65       27.38      3.76 o 
   9   5   1        0.17      -10.27     14.37 o 
  -8   6   1      112.21      117.91      4.62 o 
  -7   6   1       42.68       22.42     13.18 o 
  -6   6   1      269.38      276.20     12.49 o 
  -5   6   1       11.39        3.08     10.61 o 
  -4   6   1       88.54       96.86      3.94 o 
  -3   6   1      124.34      129.88      5.99 o 
  -2   6   1       17.80       19.51      2.57 o 
  -1   6   1      103.05      108.49      5.65 o 
   0   6   1      168.90      176.83      5.43 o 
   1   6   1      125.66      130.57      5.65 o 
   2   6   1        3.88        9.24      7.70 o 
   3   6   1       20.74        4.11      9.41 o 
   4   6   1        0.00        4.79      8.56 o 
   5   6   1      234.21      214.59     10.44 o 
   6   6   1       89.69       83.51      3.76 o 
   7   6   1       34.96       30.46      3.76 o 
   8   6   1        0.11       -1.20     13.01 o 
  -7   7   1       49.24       40.39      4.28 o 
  -6   7   1        0.77        2.40     12.15 o 
  -5   7   1       48.68       53.73      3.76 o 
  -4   7   1        2.40        2.40     10.78 o 
  -3   7   1        7.82       12.15      9.58 o 
  -1   7   1        0.32       -0.86      8.90 o 
   0   7   1       17.58       16.21      2.77 o 
   1   7   1       59.41       55.10      3.08 o 
   2   7   1       34.79       35.42      3.08 o 
   3   7   1       66.52       56.81      3.42 o 
   4   7   1       38.05       19.17     12.32 o 
   5   7   1      306.51      306.49     12.15 o 
   6   7   1       11.48       11.47     12.66 o 
   7   7   1        7.43        8.90     14.03 o 
  -5   8   1        5.60        5.48     12.49 o 
  -4   8   1      106.47      110.55      4.79 o 
  -3   8   1      184.36      177.80      8.04 o 
  -1   8   1      123.57      124.58      4.28 o 
   0   8   1      173.74      174.79      7.62 o 
   1   8   1        7.18      -10.44     11.29 o 
   2   8   1      266.59      257.03      9.07 o 
   3   8   1       96.34      101.14      3.94 o 
   4   8   1       84.19       82.82      4.28 o 
   5   8   1       35.56       33.88      3.94 o 
  -3   9   1       10.26       18.82     13.52 o 
  -2   9   1       55.11       58.52      4.11 o 
  -1   9   1        1.14       -2.91     11.81 o 
   0   9   1        9.26        8.83      8.62 o 
   1   9   1       28.24       24.13      3.76 o 
   2   9   1       22.27       21.39      3.76 o 
   3   9   1        0.23        0.00     13.52 o 
 -10   0   2      275.69      276.71     12.32 o 
  -9   0   2      249.64      205.86      8.73 o 
  -8   0   2      521.15      462.04     17.11 o 
  -7   0   2      313.57      298.27     11.98 o 
  -6   0   2      608.07      576.01     15.23 o 
  -5   0   2      508.86      444.41     12.15 o 
  -4   0   2     8483.45     8392.33     41.07 o 
  -3   0   2     1621.94     1648.28     16.26 o 
  -2   0   2      382.88      431.58      8.04 o 
  -1   0   2     1769.90     1775.77     10.95 o 
   0   0   2       11.55       27.86      2.31 o 
   1   0   2       84.36       75.81      2.91 o 
   2   0   2     5345.21     4920.19     24.30 o 
   3   0   2     1663.08     2481.49     19.68 o 
   4   0   2     6674.79     7347.09     38.85 o 
   5   0   2     1810.17     1630.14     21.22 o 
   6   0   2       17.29       12.15      7.02 o 
   7   0   2      315.43      298.96     12.66 o 
   8   0   2      479.43      465.80     16.77 o 
   9   0   2        2.62       14.03      9.58 o 
  10   0   2       42.57       40.04      3.59 o 
 -10   1   2       67.89       52.71      3.94 o 
  -9   1   2      129.65      126.97      5.30 o 
  -8   1   2        0.69       -1.37      8.56 o 
  -7   1   2      180.01      167.02      7.53 o 
  -6   1   2      166.14      160.52      6.85 o 
  -5   1   2       26.09       27.21      1.88 o 
  -4   1   2      424.92      508.93     11.81 o 
  -3   1   2      715.66      875.48     12.83 o 
  -2   1   2      271.35      281.33      7.53 o 
  -1   1   2     1298.09     1339.06     11.12 o 
   0   1   2       40.30       48.82      1.37 o 
   1   1   2     4443.39     5341.50     60.24 o 
   2   1   2     1850.55     1845.59     15.06 o 
   3   1   2      151.13      179.00      7.19 o 
   4   1   2      259.17      267.30      9.41 o 
   5   1   2       97.39       71.87      3.08 o 
   6   1   2        5.50        5.99      7.19 o 
   7   1   2      137.05      149.22      5.99 o 
   8   1   2       14.97        5.13      9.75 o 
   9   1   2      121.32      118.42      5.82 o 
  10   1   2        0.22       -2.91     11.81 o 
 -10   2   2      111.96      122.70      4.45 o 
  -9   2   2        5.14       -4.62     10.78 o 
  -8   2   2       26.98       30.46      2.91 o 
  -7   2   2       40.08       40.21      2.91 o 
  -6   2   2      275.25      275.34     11.47 o 
  -5   2   2       40.33       43.47      2.22 o 
  -4   2   2     1236.54     1206.43     17.45 o 
  -3   2   2      194.97      163.60      8.21 o 
  -2   2   2     1380.07     1651.19     16.09 o 
  -1   2   2      752.38      799.84     10.78 o 
   0   2   2    16213.28    15954.59    140.84 o 
   1   2   2        3.49        1.71      4.79 o 
   2   2   2     1110.78     1156.12     13.86 o 
   3   2   2        4.74       -2.40      6.33 o 
   4   2   2      110.09      173.18      7.19 o 
   5   2   2      354.86      351.83     11.98 o 
   6   2   2        7.81       13.18      7.36 o 
   7   2   2      599.68      568.99     17.63 o 
   8   2   2      447.40      420.11     16.09 o 
   9   2   2       16.32       17.80     10.95 o 
  10   2   2       49.86       51.17      3.94 o 
 -10   3   2       10.41        8.21     13.86 o 
  -9   3   2       11.60       11.12     12.32 o 
  -8   3   2      236.47      263.19      9.75 o 
  -7   3   2      285.40      282.19     14.20 o 
  -6   3   2      160.78      153.50      6.67 o 
  -5   3   2       32.59       31.66      2.40 o 
  -4   3   2      101.73      100.11      3.76 o 
  -3   3   2     1181.66     1278.31     17.97 o 
  -2   3   2      116.54       93.61      3.94 o 
   0   3   2      100.22       94.65      2.91 o 
   1   3   2      140.40      148.02      5.82 o 
   2   3   2       14.67       27.55      1.88 o 
   3   3   2      117.73       99.42      4.79 o 
   4   3   2       18.74       18.65      2.05 o 
   5   3   2      716.13      716.67     16.60 o 
   6   3   2       77.65       66.05      2.91 o 
   7   3   2      237.85      212.37      8.73 o 
   8   3   2      302.72      310.42     14.37 o 
   9   3   2       75.22       79.92      4.28 o 
  10   3   2        0.73       14.72     12.66 o 
  -9   4   2        4.05        4.96      3.42 o 
  -8   4   2        3.49       10.44      3.25 o 
  -7   4   2      331.84      420.28     14.72 o 
  -6   4   2      556.31      527.58     17.11 o 
  -5   4   2      832.23      817.64     19.17 o 
  -4   4   2      292.43      246.25      9.93 o 
  -3   4   2      217.29      232.56      8.90 o 
  -2   4   2        3.15        2.74      6.33 o 
  -1   4   2     1554.20     1636.30     20.36 o 
   0   4   2      259.08      302.15      7.08 o 
   1   4   2     1605.88     1630.99     20.19 o 
   2   4   2        3.66        8.04      5.99 o 
   3   4   2      588.54      583.54     14.89 o 
   4   4   2      269.45      270.21     11.64 o 
   5   4   2       46.18       47.06      2.74 o 
   6   4   2        0.46       -9.41      9.41 o 
   7   4   2      233.13      226.57     10.27 o 
   8   4   2       34.30       18.48     11.47 o 
   9   4   2       23.14       23.62      3.76 o 
  -9   5   2        2.17        5.82     12.66 o 
  -8   5   2      218.04      209.97      8.39 o 
  -7   5   2        8.33       19.85     11.29 o 
  -6   5   2        8.84       10.10      9.24 o 
  -5   5   2      187.05      183.45      8.39 o 
  -4   5   2       22.05       24.47      2.57 o 
  -3   5   2      182.11      199.19      8.04 o 
  -2   5   2      831.90      821.40     17.63 o 
  -1   5   2      433.16      397.70     13.01 o 
   0   5   2       27.27       24.82      1.57 o 
   1   5   2      149.82      146.48      6.33 o 
   2   5   2        0.20        0.34      7.70 o 
   3   5   2      286.68      305.97     12.49 o 
   4   5   2      323.08      299.13     14.20 o 
   5   5   2       76.06       69.99      3.08 o 
   6   5   2      107.90      145.29      4.45 o 
   7   5   2      432.57      419.60     17.11 o 
   8   5   2       14.42       19.17      3.59 o 
   9   5   2        0.05        3.25     13.86 o 
  -8   6   2       10.58       12.83      3.94 o 
  -7   6   2        7.64       -0.51     11.47 o 
  -6   6   2        9.49       13.35     10.61 o 
  -5   6   2      100.61       93.43      4.28 o 
  -4   6   2       52.87       49.11      3.08 o 
  -3   6   2       81.11       78.38      2.91 o 
  -2   6   2      182.91      189.78      8.21 o 
  -1   6   2        3.30        7.19      7.70 o 
   0   6   2      154.83      160.75      5.14 o 
   1   6   2      326.50      343.96     13.18 o 
   2   6   2       98.47      103.64      2.84 o 
   3   6   2       61.56       56.98      2.91 o 
   4   6   2        3.78        6.85      8.90 o 
   5   6   2        4.16        4.96      9.75 o 
   6   6   2      182.34      180.37      7.02 o 
   7   6   2       14.73       13.52     13.18 o 
   8   6   2       17.96       20.19     14.20 o 
  -7   7   2      113.07      109.01      4.62 o 
  -6   7   2      157.60      150.93      8.21 o 
  -5   7   2      216.10      200.22     10.10 o 
  -4   7   2        0.73       -1.88     10.61 o 
  -3   7   2      239.32      233.41     10.61 o 
  -2   7   2      492.39      518.68     18.31 o 
  -1   7   2       11.48       10.27      9.41 o 
   0   7   2      643.07      639.51     13.73 o 
   1   7   2       76.03       77.86      3.25 o 
   2   7   2       53.52       57.67      3.08 o 
   3   7   2       80.73       81.63      3.42 o 
   4   7   2      163.41      153.33      7.53 o 
   5   7   2      109.39      106.44      5.48 o 
   6   7   2      187.46      204.67      8.04 o 
   7   7   2        1.51       -1.20     12.49 o 
  -5   8   2        0.13      -13.18     13.18 o 
  -4   8   2       51.15       44.83      3.94 o 
  -3   8   2        5.87       15.91     11.64 o 
  -2   8   2       53.58       62.63      3.59 o 
  -1   8   2       46.51       20.88     12.49 o 
   0   8   2        0.00       -7.62      7.62 o 
   1   8   2      128.85      116.88      4.96 o 
   2   8   2       20.75       20.71      3.25 o 
   3   8   2       46.75       47.74      3.59 o 
   4   8   2        1.87       -6.85     12.66 o 
   5   8   2        7.28       17.63     11.98 o 
  -3   9   2        1.09      -12.32     12.32 o 
  -2   9   2        8.22       -1.20     13.35 o 
  -1   9   2       55.15       43.81      3.94 o 
   0   9   2        7.56       10.09      8.65 o 
   1   9   2       65.67       65.20      4.11 o 
   2   9   2        3.58      -14.20     14.20 o 
   3   9   2       73.41       68.96      4.28 o 
 -10   1   3       10.76       14.89     12.66 o 
  -9   1   3        0.00        4.62      9.24 o 
  -8   1   3      231.05      215.10      8.56 o 
  -7   1   3       95.19       96.86      4.96 o 
  -6   1   3        0.54        3.94      7.02 o 
  -5   1   3        0.03       10.10      5.82 o 
  -4   1   3     1377.59     1443.95     18.48 o 
  -3   1   3       31.38       26.35      1.54 o 
  -2   1   3      544.53      511.66      9.24 o 
  -1   1   3     3930.56     4177.85     19.51 o 
   0   1   3     2131.40     2290.38      9.62 o 
   1   1   3       42.32       33.03      1.54 o 
   2   1   3     1459.98     1541.33     14.37 o 
   3   1   3     2693.49     2525.12     20.88 o 
   4   1   3      256.67      252.58      9.58 o 
   5   1   3      107.18       99.59      4.11 o 
   6   1   3       10.40       11.98      7.19 o 
   7   1   3      361.60      344.48     13.18 o 
   8   1   3      602.30      557.18     18.14 o 
   9   1   3       60.68       62.29      3.42 o 
  10   1   3        7.66       -1.72     12.32 o 
 -10   2   3       41.59       43.81      3.94 o 
  -9   2   3       94.88       84.36      3.76 o 
  -8   2   3      285.53      263.70     11.47 o 
  -7   2   3      331.61      296.73     12.83 o 
  -6   2   3     1672.80     2021.33     27.21 o 
  -5   2   3      194.65      205.69      7.70 o 
  -4   2   3      347.87      336.26     10.78 o 
  -3   2   3     2375.09     2542.58     22.59 o 
  -2   2   3      201.65      184.82      7.70 o 
  -1   2   3        4.48       -3.59      5.30 o 
   0   2   3    17172.17    16619.33    492.41 o 
   1   2   3      985.29     1082.71     12.49 o 
   2   2   3     1144.43     1225.77     14.55 o 
   3   2   3       47.04       38.50      2.05 o 
   4   2   3       13.29       16.94      1.88 o 
   5   2   3      105.51      126.63      3.94 o 
   6   2   3      106.64      137.76      5.82 o 
   7   2   3       51.34       52.36      2.91 o 
   8   2   3       68.00       58.01      3.25 o 
   9   2   3        0.21       -2.57     10.44 o 
  10   2   3        9.23        7.02      3.76 o 
 -10   3   3        7.75       -7.02     13.52 o 
  -9   3   3        5.01        8.56     11.98 o 
  -8   3   3       82.70       84.88      3.94 o 
  -7   3   3        1.32        0.00      8.90 o 
  -6   3   3       31.45       35.42      2.57 o 
  -5   3   3      124.17      129.03      5.30 o 
  -4   3   3      151.05      149.22      6.16 o 
  -3   3   3      294.27      278.08     10.27 o 
  -2   3   3     2384.36     2308.82     22.08 o 
  -1   3   3      170.34      133.31      5.30 o 
   0   3   3     2640.94     2695.20     17.11 o 
   1   3   3     3268.21     3594.66     25.33 o 
   2   3   3      105.29      108.84      4.11 o 
   3   3   3      561.96      571.39     12.66 o 
   4   3   3      457.87      432.95     12.49 o 
   5   3   3      180.13      196.79      7.02 o 
   6   3   3       14.70       18.82      2.40 o 
   7   3   3      266.79      224.00      9.58 o 
   8   3   3       22.94       17.28     11.12 o 
   9   3   3       31.28       29.09      3.59 o 
  10   3   3        0.75       -1.88     13.01 o 
  -9   4   3        0.27        9.75     11.81 o 
  -8   4   3      167.18      157.95      6.50 o 
  -7   4   3      109.38      112.94      4.45 o 
  -6   4   3       54.90       53.39      2.91 o 
  -5   4   3      217.49      217.67      8.56 o 
  -4   4   3     2553.32     2580.91     29.60 o 
  -3   4   3      944.40      943.41     17.45 o 
  -2   4   3        4.80        3.76      6.16 o 
  -1   4   3      405.57      346.36     11.12 o 
   0   4   3     1231.05     1315.43     12.82 o 
   1   4   3      875.25      819.52     15.06 o 
   2   4   3      570.76      553.42     13.18 o 
   3   4   3      349.00      334.38     11.47 o 
   4   4   3        7.21       -5.30      8.04 o 
   5   4   3       32.71       32.34      2.57 o 
   6   4   3       74.11       87.96      3.59 o 
   7   4   3      125.25      118.25      4.62 o 
   8   4   3       43.95       23.10     12.66 o 
   9   4   3        0.07      -13.01     13.01 o 
  -9   5   3        9.05       10.27     13.35 o 
  -8   5   3        1.40      -12.66     12.66 o 
  -7   5   3        8.90       14.37     10.44 o 
  -6   5   3       20.08       -3.94     10.78 o 
  -5   5   3       99.08       91.38      4.11 o 
  -4   5   3      199.34      202.78      8.21 o 
  -3   5   3      156.87      147.00      6.16 o 
  -2   5   3      294.38      271.40     11.81 o 
  -1   5   3      755.55      761.17     16.60 o 
   0   5   3      414.20      419.97      9.61 o 
   1   5   3      239.67      239.75     10.27 o 
   2   5   3      797.03      798.30     17.63 o 
   3   5   3        1.36       11.47      8.21 o 
   4   5   3      263.15      264.56     10.95 o 
   5   5   3        0.41       -1.88      8.90 o 
   6   5   3        7.18        3.76      3.08 o 
   7   5   3       13.22       10.95     11.64 o 
   8   5   3       49.19       49.46      4.11 o 
   9   5   3       17.39       21.90     15.06 o 
  -8   6   3        4.71       16.26     12.49 o 
  -7   6   3        2.96        0.51     11.64 o 
  -6   6   3       15.18       18.48     10.95 o 
  -5   6   3        0.45       -2.74      9.75 o 
  -4   6   3       79.38       73.58      3.76 o 
  -3   6   3        0.25       -7.87      8.21 o 
  -2   6   3       13.82        8.39      8.04 o 
  -1   6   3      106.12      107.81      4.28 o 
   0   6   3       17.71       18.87      4.53 o 
   1   6   3      608.21      625.63     17.63 o 
   2   6   3       26.49       25.33      2.57 o 
   3   6   3       90.50       99.08      3.59 o 
   4   6   3      353.14      355.26     13.35 o 
   5   6   3       28.31       32.51      3.08 o 
   6   6   3       13.55       16.43     12.32 o 
   7   6   3      285.80      292.28     10.95 o 
   8   6   3       29.70       26.52     14.37 o 
  -7   7   3       49.16       52.19      4.28 o 
  -6   7   3        3.51       10.95     11.29 o 
  -5   7   3       32.90       30.97      3.42 o 
  -4   7   3        0.01        5.30      9.93 o 
  -3   7   3       77.68       87.45      4.28 o 
  -2   7   3       88.31       84.36      3.42 o 
  -1   7   3       45.06       45.35      2.91 o 
   0   7   3        0.35       11.51      6.59 o 
   1   7   3      278.41      260.45     10.61 o 
   2   7   3        6.24        4.28      9.75 o 
   3   7   3      121.47      113.97      6.16 o 
   4   7   3       21.88       19.85      3.42 o 
   5   7   3      198.42      191.83      7.19 o 
   6   7   3        4.42      -14.03     14.03 o 
   7   7   3       95.41      110.38      4.62 o 
  -5   8   3       31.06       36.79      3.94 o 
  -4   8   3       69.36       63.83      3.94 o 
  -3   8   3       21.11       12.32     12.15 o 
  -2   8   3       69.80       53.05      3.76 o 
  -1   8   3      140.24      134.85      6.67 o 
   0   8   3        3.47       -5.87     10.35 o 
   1   8   3       54.04       51.34      3.42 o 
   2   8   3       90.80       93.61      3.94 o 
   3   8   3       22.32       -2.74     12.66 o 
   4   8   3        2.16       -1.71     12.32 o 
   5   8   3      147.41      150.59      7.02 o 
  -3   9   3        1.30      -13.35     13.35 o 
  -2   9   3        9.46       13.52     12.83 o 
  -1   9   3        0.19        4.62     11.29 o 
   0   9   3        8.55        2.45      8.46 o 
   1   9   3        3.08       12.49     11.12 o 
   2   9   3       62.06       64.69      4.11 o 
   3   9   3        4.75        8.21     13.86 o 
 -10   0   4       39.47       38.16      3.59 o 
  -9   0   4       87.70       75.64      3.42 o 
  -8   0   4     1065.43     1007.93     23.79 o 
  -7   0   4     1570.73     1487.25     25.16 o 
  -6   0   4     5017.57     4826.42     40.21 o 
  -5   0   4      348.24      368.09     11.47 o 
  -4   0   4     1893.33     1834.12     20.36 o 
  -3   0   4     4678.42     4905.82     28.24 o 
  -2   0   4      238.83      301.86      7.36 o 
  -1   0   4     4319.97     4916.26     58.87 o 
   0   0   4     3743.65     4393.18     73.58 o 
   1   0   4       54.11       51.17      1.88 o 
   2   0   4      171.49      154.87      6.16 o 
   3   0   4     1230.60     1082.88     15.57 o 
   4   0   4     1034.80     1239.97     17.45 o 
   5   0   4     2067.67     1996.18     24.13 o 
   6   0   4       29.85       40.56      2.22 o 
   7   0   4       31.69       36.28      2.40 o 
   8   0   4       26.38       19.68      2.74 o 
   9   0   4       36.74       35.59      3.08 o 
  10   0   4       24.94       26.35      3.59 o 
 -10   1   4       33.06       36.45      3.59 o 
  -9   1   4        8.54        7.19      9.58 o 
  -8   1   4        3.93       -9.24      9.24 o 
  -7   1   4     1548.73     1479.72     25.33 o 
  -6   1   4      116.37      109.35      5.30 o 
  -5   1   4       73.54       69.82      3.08 o 
  -4   1   4      737.03      781.02     14.20 o 
  -3   1   4     2558.43     2613.43     21.39 o 
  -2   1   4      502.03      410.02      8.56 o 
  -1   1   4      118.54      132.62      5.65 o 
   0   1   4       40.88       56.45      2.91 o 
   1   1   4     2694.92     2840.51     17.11 o 
   2   1   4      904.77      951.46     11.98 o 
   3   1   4        0.00        3.25      4.96 o 
   4   1   4        6.63        8.39      1.71 o 
   5   1   4      435.74      501.74     13.18 o 
   6   1   4      194.38      166.33      6.33 o 
   7   1   4      736.94      599.97     17.11 o 
   8   1   4        0.06       -9.75      9.93 o 
   9   1   4       40.61       28.58      3.42 o 
  10   1   4        4.04        1.20     11.64 o 
 -10   2   4      146.30      145.46      5.82 o 
  -9   2   4       35.92       30.97      3.25 o 
  -8   2   4       42.55       41.75      2.91 o 
  -7   2   4        7.85        4.96      9.75 o 
  -6   2   4     1284.33     1195.82     21.73 o 
  -5   2   4      482.57      635.05     14.72 o 
  -4   2   4      735.40      703.32     14.37 o 
  -3   2   4      218.07      201.41      8.39 o 
  -2   2   4     2663.63     3068.96     22.42 o 
  -1   2   4        7.20        1.20      4.79 o 
   0   2   4     3893.25     4158.37     84.28 o 
   1   2   4      348.26      327.02      8.04 o 
   2   2   4     1133.10     1250.41     14.89 o 
   3   2   4     2031.93     2012.26     20.54 o 
   4   2   4     2293.94     2358.96     24.47 o 
   5   2   4      600.73      568.99     14.37 o 
   6   2   4      332.88      328.56     12.49 o 
   7   2   4      497.75      511.32     16.77 o 
   8   2   4       15.98       -2.74     10.27 o 
   9   2   4       21.57       23.62      3.25 o 
  10   2   4      125.66      116.37      5.82 o 
 -10   3   4       33.95       26.70      4.11 o 
  -9   3   4      163.55      152.13      6.33 o 
  -8   3   4      150.26      190.63      6.33 o 
  -7   3   4       66.60       65.20      3.08 o 
  -6   3   4      152.35      204.67      7.70 o 
  -5   3   4        2.19        4.28      7.53 o 
  -4   3   4     2166.03     2181.85     25.16 o 
  -3   3   4      614.41      662.25     13.86 o 
  -2   3   4      151.46      169.76      6.85 o 
  -1   3   4     7301.72     7636.29     37.31 o 
   0   3   4        0.65       -0.20      4.79 o 
   1   3   4     8535.94     9306.82     40.90 o 
   2   3   4        1.21        4.11      6.50 o 
   3   3   4      296.83      340.54     10.44 o 
   4   3   4     1400.12     1358.22     20.36 o 
   5   3   4      277.18      285.78     11.64 o 
   6   3   4      112.57      106.61      4.28 o 
   7   3   4      189.11      185.50      6.85 o 
   8   3   4       21.78       15.06     12.15 o 
   9   3   4       36.53       43.12      3.76 o 
  10   3   4        3.80        0.68     14.03 o 
  -9   4   4       89.85      123.04      4.96 o 
  -8   4   4      302.49      388.63     13.35 o 
  -7   4   4        8.53        9.07     10.10 o 
  -6   4   4       15.17       14.55      2.74 o 
  -5   4   4      286.24      360.39     13.86 o 
  -4   4   4      300.63      331.98     12.66 o 
  -3   4   4       16.48       17.97      2.22 o 
  -2   4   4     1040.07     1024.87     17.45 o 
  -1   4   4     1111.91     1194.11     17.80 o 
   0   4   4       79.36       93.81      2.46 o 
   1   4   4      968.22     1039.59     16.77 o 
   2   4   4       36.10       38.85      2.05 o 
   3   4   4     1036.67     1043.01     18.48 o 
   4   4   4      448.74      451.77     14.72 o 
   5   4   4      108.59      120.99      5.30 o 
   6   4   4       37.65       45.35      2.91 o 
   7   4   4       16.81       19.17     10.61 o 
   8   4   4        2.95       -8.21     11.81 o 
   9   4   4       26.16       29.60      3.94 o 
  -9   5   4       34.52       12.32     14.03 o 
  -8   5   4        6.86        6.50     11.98 o 
  -7   5   4       12.16       10.95      3.08 o 
  -6   5   4      148.44      142.21      7.02 o 
  -5   5   4       12.08       14.37      9.07 o 
  -4   5   4       40.44       44.83      2.74 o 
  -3   5   4      262.18      269.35     11.12 o 
  -2   5   4      307.17      279.96     11.12 o 
  -1   5   4       22.83       18.99      2.22 o 
   0   5   4      789.18      767.70     14.37 o 
   1   5   4       83.37       83.51      3.42 o 
   2   5   4        1.49       11.29      7.19 o 
   3   5   4      556.75      554.27     15.74 o 
   4   5   4       86.48       91.99      3.33 o 
   5   5   4      290.65      279.11     10.61 o 
   6   5   4      204.41      190.29      9.75 o 
   7   5   4      121.66      117.73      4.28 o 
   8   5   4       98.24      107.98      4.79 o 
  -8   6   4        6.47       -1.20     12.66 o 
  -7   6   4       85.44       81.46      4.45 o 
  -6   6   4        0.05        9.58     10.10 o 
  -5   6   4       62.84       65.71      3.42 o 
  -4   6   4      264.43      287.83     10.44 o 
  -3   6   4       91.96       87.10      4.28 o 
  -1   6   4        7.32        2.74      8.39 o 
   0   6   4       39.84       42.65      1.87 o 
   1   6   4       91.91       89.50      4.62 o 
   2   6   4        4.31       -6.85      8.56 o 
   3   6   4        5.83        9.93      2.57 o 
   4   6   4        0.17       12.49      8.73 o 
   5   6   4       30.87       43.64      3.25 o 
   6   6   4      145.87      142.03      6.67 o 
   7   6   4        9.88       13.69     12.83 o 
   8   6   4        4.72       19.17     14.03 o 
  -7   7   4       74.01       76.15      4.45 o 
  -6   7   4       12.79        2.74     12.32 o 
  -5   7   4       12.38        9.41     11.98 o 
  -4   7   4      132.41      140.84      7.53 o 
  -3   7   4       52.69       53.90      3.25 o 
  -2   7   4        3.96        5.65      9.75 o 
  -1   7   4       93.79       97.20      4.79 o 
   0   7   4      127.17      122.65      4.62 o 
   1   7   4      151.12      145.63      6.50 o 
   2   7   4      124.12      129.20      5.48 o 
   3   7   4      190.34      195.77      7.70 o 
   5   7   4       30.43       22.93      3.59 o 
   6   7   4        0.53        2.91     12.32 o 
   7   7   4       27.68       23.62      4.28 o 
  -5   8   4        1.73       -1.20     13.01 o 
  -4   8   4       10.98       -6.67     12.83 o 
  -3   8   4       75.74       70.16      3.76 o 
  -2   8   4        2.87       -7.70     11.81 o 
  -1   8   4      112.54      113.63      4.45 o 
   0   8   4       40.54       40.67      2.82 o 
   1   8   4       25.14       13.01     11.29 o 
   2   8   4      202.20      202.61      8.04 o 
   3   8   4        5.54       11.29     11.47 o 
   4   8   4       74.46       75.64      4.11 o 
   5   8   4        0.10       -2.40     13.01 o 
  -3   9   4        6.14        7.53     12.49 o 
  -2   9   4        3.71       -4.28     12.83 o 
  -1   9   4        4.26        3.23      8.35 o 
   0   9   4        0.21       -1.43      3.44 o 
   1   9   4        0.02       -8.39     12.66 o 
   2   9   4       33.06       30.12      3.94 o 
   3   9   4        1.97        1.88     13.52 o 
 -10   1   5       11.23        5.48     11.29 o 
  -9   1   5        7.77        5.13     10.78 o 
  -8   1   5       23.48       18.82      2.91 o 
  -7   1   5      319.12      318.98     13.52 o 
  -6   1   5      131.41      133.82      5.30 o 
  -5   1   5      221.16      238.21      9.07 o 
  -4   1   5     1340.15     1332.72     18.14 o 
  -3   1   5        9.12        5.99      1.54 o 
  -2   1   5     1824.65     1956.13     16.77 o 
  -1   1   5      806.27      830.98     10.44 o 
   0   1   5      114.39      114.70      3.38 o 
   1   1   5      545.65      592.78      9.24 o 
   2   1   5     2532.89     2758.88     20.19 o 
   3   1   5      138.82      143.23      6.16 o 
   4   1   5     2206.83     2110.83     22.59 o 
   5   1   5       95.37       86.25      3.42 o 
   6   1   5        8.78       11.12      7.02 o 
   7   1   5      509.07      486.51     15.74 o 
   8   1   5      137.06      133.14      5.30 o 
   9   1   5       96.52       93.78      4.11 o 
  10   1   5       28.25       15.91     12.32 o 
 -10   2   5        0.78        0.86      3.59 o 
  -9   2   5        0.03       15.40     10.78 o 
  -8   2   5       26.10       24.98      3.08 o 
  -7   2   5      185.43      188.92      6.33 o 
  -6   2   5        9.03        7.19      7.87 o 
  -5   2   5      648.34      662.94     15.40 o 
  -4   2   5      144.82      130.57      5.82 o 
  -3   2   5     2866.04     2874.39     24.47 o 
  -2   2   5     1162.80     1332.38     15.57 o 
  -1   2   5        6.12        9.24      5.13 o 
   0   2   5      716.36      700.76     22.08 o 
   1   2   5       73.86       64.34      2.57 o 
   2   2   5     1845.01     1760.37     17.80 o 
   3   2   5     2796.32     2986.65     25.16 o 
   4   2   5     1893.74     1989.67     22.76 o 
   5   2   5       34.57       28.06      2.22 o 
   6   2   5      162.03      214.76      7.02 o 
   7   2   5       87.65       79.23      3.08 o 
   8   2   5      478.64      431.06     17.28 o 
   9   2   5       11.01        8.39      3.25 o 
  10   2   5       40.54       44.49      3.94 o 
 -10   3   5       25.79       25.84      3.94 o 
  -9   3   5        0.54        3.25     11.47 o 
  -8   3   5      265.06      260.97     11.98 o 
  -7   3   5       41.17       51.34      2.91 o 
  -6   3   5      264.56      331.30     10.78 o 
  -5   3   5      397.17      388.11     13.52 o 
  -4   3   5     1103.76     1103.93     18.82 o 
  -3   3   5      979.45     1049.17     17.11 o 
  -2   3   5        5.89        7.70      5.99 o 
  -1   3   5      978.25     1014.43     14.89 o 
   0   3   5     3504.87     3634.99     82.91 o 
   1   3   5     1051.71     1164.34     16.09 o 
   2   3   5       30.59       22.25      1.88 o 
   3   3   5      492.78      521.59     12.66 o 
   4   3   5      547.32      520.05     14.03 o 
   5   3   5       93.59      107.64      4.28 o 
   6   3   5      115.17       93.95      5.99 o 
   7   3   5      108.14      107.64      5.13 o 
   8   3   5      120.40      134.33      5.82 o 
   9   3   5        3.25       11.29     11.64 o 
  -9   4   5        7.87       16.26     12.32 o 
  -8   4   5      440.80      421.14     17.28 o 
  -7   4   5       15.41        8.73     10.44 o 
  -6   4   5      486.21      483.60     17.28 o 
  -5   4   5      118.80      116.88      4.62 o 
  -4   4   5      167.30      165.48      6.50 o 
  -3   4   5     2289.41     2274.25     26.87 o 
  -2   4   5     1070.69     1122.41     18.14 o 
  -1   4   5      135.99      137.41      5.13 o 
   0   4   5     6316.48     6594.62     28.25 o 
   1   4   5      232.95      211.17      8.39 o 
   2   4   5        3.44       -4.28      6.33 o 
   3   4   5      920.79      877.87     17.45 o 
   4   4   5      111.40      116.71      4.62 o 
   5   4   5        0.19       -8.73      8.73 o 
   6   4   5      120.75      125.95      4.45 o 
   7   4   5       17.75       14.72      9.58 o 
   8   4   5       36.89       31.66      3.59 o 
   9   4   5        5.06       18.31     13.01 o 
  -8   5   5       62.84       62.12      3.94 o 
  -7   5   5       78.13       76.84      3.59 o 
  -6   5   5        9.19        9.75     10.95 o 
  -5   5   5       51.88       56.98      2.91 o 
  -4   5   5        4.50        5.30      8.56 o 
  -3   5   5       91.17       94.97      4.62 o 
  -2   5   5      299.50      333.52     12.83 o 
  -1   5   5      378.64      362.10     13.18 o 
   0   5   5      748.19      740.36     24.81 o 
   1   5   5      432.63      500.20     14.72 o 
   2   5   5        7.92        8.90      7.19 o 
   3   5   5      678.46      647.54     17.11 o 
   4   5   5      291.90      289.54     12.15 o 
   5   5   5       13.83       14.03      2.74 o 
   6   5   5      132.50      125.95      5.99 o 
   7   5   5      173.69      176.60      8.04 o 
   8   5   5       42.28       47.74      3.94 o 
  -8   6   5       51.17       53.56      4.11 o 
  -7   6   5       27.85       27.04      3.59 o 
  -6   6   5        2.13       -1.54     10.78 o 
  -5   6   5       31.90       17.97     10.95 o 
  -4   6   5       56.55       53.90      3.08 o 
  -3   6   5       51.01       47.74      2.91 o 
  -2   6   5        4.31       -2.57      8.39 o 
  -1   6   5       87.19       89.84      4.28 o 
   0   6   5      102.54       99.18      4.79 o 
   1   6   5        1.78       -8.73      8.73 o 
   2   6   5      113.94      116.54      4.96 o 
   3   6   5      578.12      550.17     17.80 o 
   4   6   5        2.72        3.76      2.74 o 
   5   6   5        0.61       13.52      9.93 o 
   6   6   5      271.84      282.70     10.27 o 
   7   6   5       74.86       73.58      4.11 o 
   8   6   5       39.37       36.28      4.28 o 
  -7   7   5       44.18       48.60      4.11 o 
  -6   7   5        1.17       -7.36     12.32 o 
  -5   7   5       11.80       -4.79     11.81 o 
  -4   7   5       60.31       65.88      3.42 o 
  -3   7   5       51.08       51.34      3.25 o 
  -2   7   5       51.62       43.29      3.08 o 
   0   7   5        8.22       -2.05      6.53 o 
   1   7   5        7.04        3.76      2.91 o 
   2   7   5       25.02       28.06      2.91 o 
   3   7   5       60.89       67.94      3.42 o 
   4   7   5      159.07      133.31      6.16 o 
   5   7   5      157.57      192.52      5.82 o 
   6   7   5       86.13       80.77      4.28 o 
   7   7   5       87.57       90.70      4.62 o 
  -5   8   5       17.02        7.36     13.18 o 
  -4   8   5       12.94        7.19     12.32 o 
  -3   8   5       43.47       45.01      3.76 o 
  -2   8   5        0.23       -5.82      9.75 o 
  -1   8   5        4.59        0.00     11.29 o 
   0   8   5       19.61       15.67      3.13 o 
   2   8   5        3.56       -2.05     12.32 o 
   3   8   5        0.00        3.94     11.29 o 
   4   8   5      109.83      106.10      4.62 o 
   5   8   5        1.25       -4.28     13.35 o 
  -3   9   5        2.16        5.13     13.01 o 
  -2   9   5        9.72        4.62      3.76 o 
  -1   9   5       19.53       11.47     13.86 o 
   0   9   5        0.02       -0.25     14.20 o 
   1   9   5       17.05       12.83     12.15 o 
   2   9   5        0.28        0.00     13.01 o 
   3   9   5      199.60      188.24      8.39 o 
 -10   0   6        0.35      -12.32     12.32 o 
  -9   0   6       38.58       18.14     11.64 o 
  -8   0   6        6.11       -2.22      8.90 o 
  -7   0   6     1370.88     1313.56     24.30 o 
  -6   0   6     1967.50     1773.88     25.33 o 
  -5   0   6       29.74       23.10      2.05 o 
  -4   0   6      839.38      844.16     14.72 o 
  -3   0   6     5198.80     5206.49     30.29 o 
  -2   0   6     1410.63     1653.07     15.57 o 
  -1   0   6     1442.96     1443.61     13.35 o 
   0   0   6       11.94       18.60      5.05 o 
   1   0   6     6682.36     6819.00     80.43 o 
   2   0   6     1520.52     1759.17     16.77 o 
   3   0   6     1351.94     1523.87     18.82 o 
   4   0   6       38.08       26.01      1.88 o 
   5   0   6      243.40      214.93      9.07 o 
   6   0   6       46.72       54.76      2.40 o 
   7   0   6      210.64      170.95      7.70 o 
   8   0   6     1027.48      845.02     22.76 o 
   9   0   6       79.16       70.50      4.28 o 
  10   0   6       90.51       86.08      4.62 o 
 -10   1   6       10.13        3.76      3.76 o 
  -9   1   6       32.54       28.24      3.42 o 
  -8   1   6       18.75       18.99      2.91 o 
  -7   1   6      223.58      226.74      9.93 o 
  -6   1   6      125.22      118.42      4.79 o 
  -5   1   6      141.83      143.57      5.65 o 
  -4   1   6      824.22      846.04     14.72 o 
  -3   1   6       24.15       17.80      1.88 o 
  -2   1   6      284.06      308.03      8.21 o 
  -1   1   6     8777.70     9588.83     98.40 o 
   0   1   6     3164.84     3077.10     40.13 o 
   1   1   6     1759.03     1845.93     15.57 o 
   2   1   6      529.50      484.97      9.75 o 
   3   1   6     1255.59     1463.46     17.45 o 
   4   1   6       97.84       95.83      3.76 o 
   5   1   6      361.13      383.49     11.98 o 
   6   1   6       89.25       81.97      3.94 o 
   7   1   6      645.33      558.38     17.11 o 
   8   1   6       33.84       17.28     10.27 o 
   9   1   6        9.10        7.87     11.29 o 
  10   1   6        4.27        4.45      3.76 o 
 -10   2   6        1.99        1.20     12.66 o 
  -9   2   6        0.95       13.01      9.93 o 
  -8   2   6      191.49      207.40      8.04 o 
  -7   2   6       31.22       30.46      2.74 o 
  -5   2   6        6.29        6.67      2.05 o 
  -4   2   6       33.13       29.43      2.05 o 
  -3   2   6      298.71      276.54      9.93 o 
  -2   2   6      773.48      803.09     13.01 o 
  -1   2   6      424.22      373.57      9.07 o 
   0   2   6     1701.73     1786.66     11.80 o 
   1   2   6      756.97      801.89     12.15 o 
   2   2   6      435.26      374.59      9.93 o 
   3   2   6     1400.16     1407.68     18.31 o 
   4   2   6      111.68      137.58      7.02 o 
   5   2   6       49.13       49.97      2.40 o 
   6   2   6      268.52      290.23     11.29 o 
   7   2   6       33.00       31.66      2.74 o 
   8   2   6      179.79      189.95      7.53 o 
  10   2   6       25.26       30.29      3.94 o 
  -9   3   6       16.68        5.48     11.98 o 
  -8   3   6       84.86       84.88      3.59 o 
  -7   3   6      138.31      132.11      5.82 o 
  -6   3   6      375.06      359.53     13.86 o 
  -5   3   6      881.99      812.33     18.48 o 
  -4   3   6      287.58      288.35     11.29 o 
  -3   3   6       22.50       19.85      1.88 o 
  -2   3   6      128.87      129.88      5.13 o 
  -1   3   6      453.21      476.07     11.12 o 
   0   3   6      632.26      655.98      8.89 o 
   1   3   6     3803.42     3818.49     27.72 o 
   2   3   6       81.06       86.93      4.11 o 
   3   3   6      475.17      503.79     12.66 o 
   4   3   6     2432.41     2375.56     27.38 o 
   5   3   6      143.62      160.52      5.99 o 
   6   3   6      138.63      139.81      5.82 o 
   7   3   6      171.27      173.18      7.36 o 
   8   3   6       41.14       40.39      3.42 o 
   9   3   6        5.04        6.85     12.49 o 
  -9   4   6       11.42       -5.48     13.69 o 
  -8   4   6       53.83       61.26      3.76 o 
  -7   4   6       48.16       43.47      3.25 o 
  -6   4   6      206.33      195.60      7.87 o 
  -5   4   6      217.74      219.38      9.24 o 
  -4   4   6      861.42      827.56     19.17 o 
  -3   4   6      588.33      571.56     15.23 o 
  -2   4   6       77.93       85.05      3.25 o 
  -1   4   6      549.90      497.63     13.01 o 
   0   4   6     1571.84     1644.56     14.88 o 
   1   4   6      184.86      180.19      8.04 o 
   2   4   6       21.01       28.24      2.05 o 
   3   4   6       43.21       45.01      2.57 o 
   4   4   6       16.05       14.20      8.90 o 
   5   4   6        1.96        2.57      8.39 o 
   6   4   6        0.48       -2.74      2.74 o 
   7   4   6      284.91      259.25     11.29 o 
   8   4   6       40.50       38.85      3.59 o 
   9   4   6        3.40        1.20     12.66 o 
  -8   5   6      177.25      194.74      8.04 o 
  -7   5   6        0.02       12.83      9.93 o 
  -6   5   6       78.85       75.64      3.42 o 
  -5   5   6      292.26      294.85     13.01 o 
  -4   5   6      210.55      195.43      8.21 o 
  -3   5   6       12.48       16.43      2.40 o 
  -2   5   6      260.30      253.61     10.27 o 
  -1   5   6      385.60      392.90     13.52 o 
   0   5   6        8.43        6.33      7.87 o 
   1   5   6      438.28      464.43     14.37 o 
   2   5   6        1.02       10.27      7.36 o 
   3   5   6      189.54      199.70      9.58 o 
   4   5   6     1026.16      992.87     21.90 o 
   5   5   6       87.36       98.57      3.94 o 
   6   5   6        8.37        6.85     10.78 o 
   7   5   6      146.21      188.75      6.50 o 
   8   5   6        9.19       13.86      3.76 o 
  -8   6   6       23.07       19.85     13.69 o 
  -7   6   6       23.38       16.09     12.15 o 
  -6   6   6       24.24       18.14      3.42 o 
  -5   6   6        4.72        4.45      2.91 o 
  -3   6   6       45.50       45.86      2.91 o 
  -2   6   6       91.77       93.43      3.94 o 
  -1   6   6      203.45      198.33      8.21 o 
   0   6   6        5.02       10.83      5.79 o 
   1   6   6      240.07      239.06     10.95 o 
   2   6   6       13.10        1.54      9.24 o 
   3   6   6        0.19       -7.53      8.90 o 
   4   6   6      289.52      330.61     11.64 o 
   5   6   6       29.94       30.63      3.25 o 
   6   6   6        2.40        9.24     11.98 o 
   7   6   6        0.59       -7.53     13.01 o 
   8   6   6        9.30      -12.32     13.86 o 
  -7   7   6       16.22        7.70     13.69 o 
  -6   7   6       34.96       35.25      3.76 o 
  -5   7   6       50.59       50.82      3.76 o 
  -4   7   6       10.86        2.05     11.29 o 
  -3   7   6        0.07       13.01      9.93 o 
  -2   7   6       48.77       48.09      3.25 o 
  -1   7   6        3.01        0.86      9.41 o 
   0   7   6      116.31      121.13      3.29 o 
   1   7   6       21.75       23.79      2.91 o 
   2   7   6       37.38       40.56      3.25 o 
   3   7   6       14.98       17.45     10.61 o 
   4   7   6        0.05      -10.44     11.29 o 
   5   7   6      276.19      337.12     11.29 o 
   6   7   6        0.25       19.51     12.15 o 
  -5   8   6        2.67        3.08      3.76 o 
  -4   8   6       95.10       86.76      4.11 o 
  -3   8   6       30.09       26.01      3.42 o 
  -2   8   6        1.64       11.12     10.27 o 
  -1   8   6        0.92       -1.03     11.29 o 
   0   8   6       15.15        6.67      7.87 o 
   1   8   6       13.60        5.99      3.25 o 
   2   8   6       12.73       15.74     11.12 o 
   3   8   6       51.45       57.84      3.76 o 
   4   8   6       35.43       30.97      3.94 o 
   5   8   6       18.58       11.29     14.20 o 
  -2   9   6        0.06      -13.01     13.01 o 
  -1   9   6       42.09       41.41      3.94 o 
   0   9   6        1.63        0.57      8.62 o 
   1   9   6        4.09       -9.93     12.15 o 
   2   9   6       24.06       22.08     13.52 o 
 -10   1   7        4.36       14.72     11.29 o 
  -9   1   7       70.23       64.34      3.59 o 
  -8   1   7      480.13      487.71     18.14 o 
  -7   1   7      279.66      289.54     10.95 o 
  -6   1   7      200.76      180.54      7.19 o 
  -5   1   7      279.20      245.74     10.10 o 
  -4   1   7      258.73      280.99      9.75 o 
  -3   1   7      486.36      427.64     10.61 o 
  -2   1   7      878.20     1035.99     13.52 o 
  -1   1   7      118.55      105.76      4.45 o 
   0   1   7      589.17      483.85     10.95 o 
   1   1   7     3097.62     3015.23     20.71 o 
   2   1   7      143.12      137.76      6.16 o 
   3   1   7       86.81       69.31      3.25 o 
   4   1   7     1762.99     1671.89     21.05 o 
   5   1   7       37.46       47.06      2.22 o 
   6   1   7        9.43        6.33      7.87 o 
   7   1   7      368.71      348.07     13.69 o 
   8   1   7        7.31        5.13     10.44 o 
   9   1   7        3.98       -9.58     11.81 o 
  10   1   7       96.30       96.34      6.33 o 
 -10   2   7       13.19       19.51     12.83 o 
  -9   2   7        5.33       -1.54     10.44 o 
  -8   2   7       59.93       63.66      3.25 o 
  -7   2   7      433.45      423.19     15.91 o 
  -6   2   7      899.00      879.41     20.02 o 
  -5   2   7      245.50      329.07     11.81 o 
  -4   2   7       47.40       59.55      2.91 o 
  -3   2   7      124.23      108.66      5.13 o 
  -2   2   7     1643.99     1791.00     18.99 o 
  -1   2   7     3017.84     3008.21     22.76 o 
   0   2   7      128.46      168.56      4.84 o 
   1   2   7     1360.36     1425.64     15.91 o 
   2   2   7     1478.07     1472.70     17.45 o 
   3   2   7     1671.17     1636.64     19.68 o 
   4   2   7        3.55       11.29      6.16 o 
   5   2   7      986.77     1039.24     19.68 o 
   6   2   7       34.88       33.20      2.74 o 
   7   2   7       10.99       -4.79      9.41 o 
   8   2   7      383.70      371.68     16.09 o 
   9   2   7        2.53        3.94     10.78 o 
  10   2   7       20.45       21.22     13.69 o 
  -9   3   7       15.12        4.45     12.15 o 
  -8   3   7      336.15      306.14     11.29 o 
  -7   3   7      749.10      764.93     21.56 o 
  -6   3   7        8.40       12.15      9.41 o 
  -5   3   7      685.07      702.30     17.11 o 
  -4   3   7      220.53      281.50     11.29 o 
  -3   3   7        4.94        7.36      6.50 o 
  -2   3   7      609.31      616.05     13.18 o 
  -1   3   7       20.12        9.41      6.85 o 
   0   3   7     3444.39     3570.05     32.09 o 
   1   3   7       85.93      110.55      4.62 o 
   2   3   7       68.25       54.42      2.57 o 
   3   3   7      284.25      305.97     10.95 o 
   4   3   7      783.87      783.07     16.94 o 
   5   3   7       23.74       27.38      2.57 o 
   6   3   7      236.71      216.13      8.73 o 
   7   3   7       30.88       34.23      3.08 o 
   8   3   7        2.76       -1.54     11.47 o 
   9   3   7       14.34      -15.06     15.06 o 
  -9   4   7       39.31        6.16     14.20 o 
  -8   4   7       86.50      111.92      3.94 o 
  -7   4   7      126.15      142.03      4.11 o 
  -6   4   7      438.09      417.55     15.91 o 
  -5   4   7      152.60      147.85      6.85 o 
  -4   4   7      785.57      797.44     18.48 o 
  -3   4   7      303.79      298.78     11.98 o 
  -2   4   7        9.01        7.53      7.19 o 
  -1   4   7      734.84      756.03     15.40 o 
   0   4   7      221.86      244.12      7.02 o 
   1   4   7       83.51       66.57      2.91 o 
   2   4   7      223.01      202.95      8.21 o 
   3   4   7      281.57      296.05     11.47 o 
   4   4   7     1269.07     1329.81     23.10 o 
   5   4   7        0.04       -1.88      8.04 o 
   6   4   7        0.06       15.57      8.90 o 
   7   4   7       11.34       10.61      3.08 o 
   8   4   7      192.39      173.86      7.70 o 
   9   4   7       74.83       69.99      4.45 o 
  -8   5   7        9.03       13.01     12.49 o 
  -7   5   7       47.94       50.48      3.59 o 
  -6   5   7       24.90       16.60     10.27 o 
  -5   5   7       17.41        8.21      9.75 o 
  -4   5   7        6.12        8.39      7.87 o 
  -3   5   7      100.38      100.62      3.76 o 
  -2   5   7        3.63       12.66      7.36 o 
  -1   5   7        9.34        9.07      7.36 o 
   0   5   7      209.49      211.77      6.28 o 
   1   5   7     1424.49     1598.31     24.13 o 
   2   5   7      112.28      109.52      5.13 o 
   3   5   7      202.13      190.46      7.87 o 
   4   5   7        1.22       -9.24      9.24 o 
   5   5   7      441.73      448.52     16.94 o 
   6   5   7       48.22       45.18      3.42 o 
   7   5   7        2.26        4.11      3.42 o 
   8   5   7        0.52        9.07      3.59 o 
  -8   6   7        0.74       14.20     13.69 o 
  -7   6   7       31.80       30.80      3.59 o 
  -6   6   7        7.98        0.51     11.47 o 
  -5   6   7       63.70       58.87      3.42 o 
  -4   6   7      142.76      148.02      5.82 o 
  -3   6   7       74.10       68.45      3.94 o 
  -2   6   7      125.33      121.16      4.79 o 
  -1   6   7      185.62      183.10      7.87 o 
   0   6   7      459.88      436.86     11.13 o 
   1   6   7       96.55      100.96      3.76 o 
   2   6   7      389.25      385.72     15.91 o 
   3   6   7        0.29        3.59      8.90 o 
   4   6   7        4.55      -10.10     10.78 o 
   5   6   7       22.79       23.44      3.42 o 
   6   6   7      131.44      129.37      5.48 o 
   7   6   7       60.14       60.75      4.11 o 
  -6   7   7       16.56       15.40      3.59 o 
  -5   7   7       12.94       16.77      3.42 o 
  -4   7   7       46.09       47.57      3.42 o 
  -3   7   7      170.17      173.01      8.21 o 
  -2   7   7        4.10       14.72      9.41 o 
  -1   7   7       16.55       13.18     10.10 o 
   0   7   7       12.78       12.13      2.79 o 
   1   7   7        8.80       10.61     10.61 o 
   2   7   7       94.66       85.90      3.76 o 
   3   7   7      125.47      126.97      4.96 o 
   4   7   7       24.13       18.65     11.98 o 
   5   7   7       22.19       26.87      3.76 o 
   6   7   7       18.93       -6.67     13.01 o 
  -5   8   7       34.35       29.43      4.11 o 
  -4   8   7       18.54        7.36     13.01 o 
  -3   8   7        2.31        0.00     11.47 o 
  -2   8   7       31.77       33.20      3.42 o 
  -1   8   7      105.67      110.72      5.65 o 
   0   8   7       44.04       35.21      3.25 o 
   1   8   7        8.64      -11.64     11.64 o 
   2   8   7        0.07       11.12     11.29 o 
   3   8   7        4.75       -7.87     12.49 o 
   4   8   7       12.58       -5.30     12.66 o 
   5   8   7        7.30        4.45     13.86 o 
  -2   9   7       11.62       17.63     13.01 o 
  -1   9   7      167.89      163.08      5.13 o 
   0   9   7       11.06        5.34      5.05 o 
   1   9   7       26.54       29.78      3.94 o 
   2   9   7        2.77      -13.01     13.01 o 
 -10   0   8      237.74      219.21      9.93 o 
  -9   0   8       11.93       12.83     11.29 o 
  -8   0   8       54.57       52.54      3.08 o 
  -7   0   8     1726.13     1663.85     27.21 o 
  -6   0   8       17.47       24.81      2.40 o 
  -5   0   8      700.09      758.77     16.09 o 
  -4   0   8      402.13      350.29     10.78 o 
  -3   0   8     1206.98     1338.20     17.28 o 
  -2   0   8     8200.94     8565.33     37.31 o 
  -1   0   8      642.79      626.15     10.61 o 
   0   0   8     4109.56     3963.44     39.10 o 
   1   0   8     5065.09     5174.49     27.38 o 
   2   0   8      634.06      754.83     12.32 o 
   3   0   8      338.51      305.63      9.93 o 
   4   0   8       10.83       -1.54      6.33 o 
   5   0   8        2.21        4.96      6.50 o 
   6   0   8       16.02        6.67      8.21 o 
   7   0   8      227.28      192.17      8.04 o 
   8   0   8       13.63       10.27      8.56 o 
   9   0   8        1.45       17.11     10.10 o 
  10   0   8       49.21       47.57      3.94 o 
 -10   1   8       66.07       69.99      4.11 o 
  -9   1   8       41.51       46.72      3.42 o 
  -8   1   8      253.07      235.81     10.10 o 
  -7   1   8       59.80       53.56      2.91 o 
  -6   1   8      449.62      483.77     15.23 o 
  -5   1   8     1265.69     1148.08     19.85 o 
  -4   1   8      352.77      339.34     11.12 o 
  -3   1   8      863.06      937.25     15.23 o 
  -2   1   8      873.28      836.29     13.18 o 
  -1   1   8     2299.82     2268.27     18.99 o 
   0   1   8      700.85      756.21     11.81 o 
   1   1   8     3583.48     3557.52     23.62 o 
   2   1   8     2007.86     2116.82     20.19 o 
   3   1   8      248.59      248.30      9.58 o 
   4   1   8      686.48      671.32     14.55 o 
   5   1   8       36.68        8.56      8.39 o 
   6   1   8       31.43       28.92      2.57 o 
   7   1   8       43.10       33.03      2.91 o 
   8   1   8       37.89       29.95      3.25 o 
  10   1   8       57.06       68.79      4.45 o 
 -10   2   8        9.47        4.45     12.66 o 
  -9   2   8       12.09        3.76     11.47 o 
  -8   2   8       55.78       53.05      3.25 o 
  -7   2   8      710.18      670.81     19.68 o 
  -6   2   8      328.20      324.45     13.35 o 
  -5   2   8       62.01       61.95      3.42 o 
  -4   2   8     1723.59     1754.03     22.42 o 
  -3   2   8      323.25      357.48     10.61 o 
  -2   2   8      774.15      835.78     14.03 o 
  -1   2   8     2446.08     2372.31     21.22 o 
   0   2   8     1875.26     2003.37     18.99 o 
   1   2   8      116.24       84.71      3.42 o 
   2   2   8      596.15      565.57     11.98 o 
   3   2   8      201.66      187.55      8.04 o 
   4   2   8     2555.06     2550.62     27.21 o 
   5   2   8      285.58      277.22     11.81 o 
   6   2   8        1.61       -5.30      8.73 o 
   7   2   8      117.87      118.76      5.13 o 
   8   2   8      897.80      837.14     23.96 o 
   9   2   8        3.56        7.87     11.47 o 
  10   2   8       30.34       33.37      4.11 o 
  -9   3   8       33.11       41.93      3.76 o 
  -8   3   8      142.98      158.12      6.50 o 
  -7   3   8      761.30      740.97     21.05 o 
  -6   3   8        0.00       -0.34      8.73 o 
  -5   3   8       16.96       17.28      2.40 o 
  -4   3   8      231.88      226.06      9.58 o 
  -3   3   8      415.74      416.01     12.15 o 
  -2   3   8       11.82        5.13      6.50 o 
  -1   3   8        0.07       -3.25      6.16 o 
   0   3   8      658.07      682.58     21.13 o 
   1   3   8      206.64      208.26      8.21 o 
   2   3   8       12.94        9.07      6.16 o 
   3   3   8       78.09       71.53      2.22 o 
   4   3   8      371.56      377.67     13.18 o 
   5   3   8      139.77      131.42      6.33 o 
   6   3   8      224.24      230.33      8.56 o 
   7   3   8      111.01       98.05      4.11 o 
   8   3   8        9.87        9.93      3.42 o 
   9   3   8       15.37       14.72     12.83 o 
  -9   4   8        5.82        3.25      3.76 o 
  -8   4   8      102.79      111.74      4.28 o 
  -7   4   8        5.27        7.53     10.27 o 
  -6   4   8      355.15      370.49     15.06 o 
  -5   4   8        3.65       -9.07      9.07 o 
  -4   4   8      216.33      224.00      9.07 o 
  -3   4   8      305.62      308.37     12.32 o 
  -2   4   8       80.52       86.59      3.59 o 
  -1   4   8       16.41       14.03      2.05 o 
   0   4   8        6.54        7.87      1.81 o 
   1   4   8       77.85       81.46      3.59 o 
   2   4   8      231.05      246.42     10.10 o 
   3   4   8      330.84      359.53     12.83 o 
   4   4   8      171.16      192.17      6.85 o 
   5   4   8        0.01       -9.07      9.07 o 
   6   4   8        8.63        8.21      2.74 o 
   7   4   8       45.98       46.72      3.42 o 
   8   4   8        0.26       12.66     11.29 o 
   9   4   8        1.94       -1.20     13.01 o 
  -8   5   8       22.21        2.91     13.35 o 
  -7   5   8       70.44       68.11      3.76 o 
  -6   5   8        0.75       -5.65     10.78 o 
  -5   5   8      320.36      309.39     12.66 o 
  -4   5   8       15.53        9.58      2.57 o 
  -3   5   8      275.19      267.30     10.78 o 
  -2   5   8       34.41       33.71      2.57 o 
  -1   5   8       28.13       22.93      2.40 o 
   0   5   8     2302.14     2414.79     39.27 o 
   1   5   8      101.09      100.28      3.94 o 
   2   5   8      146.41      145.63      5.82 o 
   3   5   8      444.73      478.98     16.09 o 
   4   5   8        0.25       -0.17      2.74 o 
   5   5   8      131.30      159.66      4.96 o 
   6   5   8      473.71      488.39     19.85 o 
   7   5   8       28.94       30.80      3.59 o 
   8   5   8       46.44       51.51      4.28 o 
  -7   6   8       10.68       13.69      3.42 o 
  -6   6   8      198.76      192.52      8.56 o 
  -5   6   8        3.86       19.51     10.61 o 
  -4   6   8       70.85       70.16      3.25 o 
  -3   6   8      365.43      357.65     14.37 o 
  -2   6   8      209.18      206.72      7.87 o 
  -1   6   8       52.06       52.02      3.08 o 
   0   6   8     1306.29     1258.57     17.18 o 
   1   6   8       47.80       47.92      2.91 o 
   2   6   8        0.09       -9.93      9.93 o 
   3   6   8        0.37        4.11      9.24 o 
   4   6   8       54.77       54.42      3.42 o 
   5   6   8      188.23      207.75      8.56 o 
   6   6   8       18.56       10.61     12.15 o 
   7   6   8      119.77      109.35      5.48 o 
  -6   7   8       35.59       36.28      3.94 o 
  -5   7   8      167.50      149.39      6.67 o 
  -4   7   8        8.94        3.59     11.12 o 
  -3   7   8      191.40      199.87      8.04 o 
  -2   7   8        8.95       -1.88     10.10 o 
  -1   7   8       41.24       43.12      3.08 o 
   0   7   8        0.69        0.72      6.88 o 
   1   7   8      102.49      103.70      4.28 o 
   2   7   8       62.54       64.51      3.42 o 
   3   7   8       54.24       54.42      3.59 o 
   4   7   8       17.37       18.31      3.42 o 
   5   7   8       94.68       87.79      4.28 o 
   6   7   8        2.23       -9.75     13.52 o 
  -5   8   8       17.51       19.68     14.03 o 
  -4   8   8      104.44       95.66      4.28 o 
  -3   8   8        0.36       17.45     10.95 o 
  -2   8   8       88.11       76.15      4.11 o 
  -1   8   8       57.47       64.00      3.76 o 
   0   8   8      113.79      119.26     11.38 o 
   1   8   8        7.04        2.57     11.12 o 
   2   8   8      107.91      105.17      6.76 o 
   3   8   8        0.04       -9.07     11.47 o 
   4   8   8        6.93       -7.36     12.66 o 
   5   8   8        0.21      -14.20     14.55 o 
  -2   9   8       43.10       56.30      4.28 o 
  -1   9   8      340.26      307.85     13.69 o 
   0   9   8       14.73        9.23     13.69 o 
   1   9   8        7.03        3.08     13.18 o 
   2   9   8       23.37       20.19      3.94 o 
 -10   1   9        4.90       12.66     12.83 o 
  -9   1   9       38.00       38.33      3.42 o 
  -8   1   9       78.03       75.64      3.42 o 
  -7   1   9      363.23      333.69     14.03 o 
  -6   1   9       21.43       22.42      2.40 o 
  -5   1   9        5.42       -7.36      7.36 o 
  -4   1   9     2965.11     3081.28     28.75 o 
  -3   1   9      815.20      730.02     14.03 o 
  -2   1   9      493.03      533.06     11.64 o 
  -1   1   9     1642.80     1523.70     16.60 o 
   0   1   9     4024.75     3724.06     32.94 o 
   1   1   9     1723.53     1826.93     18.14 o 
   2   1   9       10.56        9.24      5.99 o 
   3   1   9       61.97       60.58      2.57 o 
   4   1   9       58.22       57.67      2.74 o 
   5   1   9       52.74       52.88      2.40 o 
   6   1   9      350.55      337.63     13.52 o 
   7   1   9      570.01      518.00     17.97 o 
   8   1   9       23.90       24.13      3.25 o 
   9   1   9       16.83        2.22     11.81 o 
  10   1   9       18.71       -0.68     14.37 o 
  -9   2   9        0.33       10.44     11.64 o 
  -8   2   9       83.69       95.83      3.59 o 
  -7   2   9       12.43       15.23      2.74 o 
  -6   2   9      270.85      322.57     11.81 o 
  -5   2   9      155.97      157.09      6.50 o 
  -4   2   9       75.55       79.06      2.74 o 
  -3   2   9      597.12      588.50     13.18 o 
  -2   2   9      147.32      162.57      7.36 o 
  -1   2   9      804.93      773.66     13.52 o 
   0   2   9     1318.93     1291.42     33.97 o 
   1   2   9      243.02      239.58      8.90 o 
   2   2   9      395.99      519.37     12.32 o 
   3   2   9       26.93       20.71      1.88 o 
   4   2   9     1189.48     1169.64     19.85 o 
   5   2   9      125.54      167.53      5.13 o 
   6   2   9        2.26       -2.57      8.73 o 
   8   2   9       11.58       11.81      3.25 o 
   9   2   9        9.41        0.51     11.64 o 
  -9   3   9      150.94      163.08      6.67 o 
  -8   3   9       15.32        5.65     10.78 o 
  -7   3   9       71.55       83.51      3.42 o 
  -6   3   9      154.81      154.70      6.16 o 
  -5   3   9        0.00       -6.67      7.87 o 
  -4   3   9      151.37      133.65      5.99 o 
  -3   3   9     1758.08     1792.19     23.10 o 
  -2   3   9       25.86       24.64      1.88 o 
  -1   3   9      333.16      269.35     10.10 o 
   0   3   9      995.44     1018.82     11.43 o 
   1   3   9     1971.94     1929.61     21.73 o 
   2   3   9       41.57       36.62      2.05 o 
   3   3   9       19.43       11.29      7.19 o 
   4   3   9      702.16      679.37     16.94 o 
   5   3   9      425.01      418.91     15.57 o 
   6   3   9        2.99       12.49      9.41 o 
   7   3   9       77.90       88.30      3.59 o 
   8   3   9      124.53      116.37      4.62 o 
   9   3   9       12.90        9.07     13.52 o 
  -9   4   9        0.01       10.10     12.32 o 
  -8   4   9      153.67      201.59      6.33 o 
  -7   4   9      439.52      434.14     17.63 o 
  -6   4   9      558.95      597.57     19.17 o 
  -5   4   9       65.08       64.00      2.91 o 
  -4   4   9       82.06       83.85      3.76 o 
  -3   4   9       61.88       63.32      2.74 o 
  -2   4   9       13.47       19.17      2.05 o 
  -1   4   9     1417.66     1388.34     21.22 o 
   0   4   9      347.91      343.71      8.29 o 
   1   4   9      668.43      629.74     14.72 o 
   2   4   9      344.95      363.30     12.49 o 
   3   4   9       40.83       42.95      2.57 o 
   4   4   9       73.44       74.10      2.91 o 
   5   4   9       40.03       38.16      2.91 o 
   6   4   9        5.11        9.24      9.58 o 
   7   4   9        0.03      -10.78     10.78 o 
   8   4   9        0.71      -12.32     12.32 o 
   9   4   9       34.39       19.17     14.72 o 
  -8   5   9       60.25       63.66      4.11 o 
  -7   5   9      173.71      173.86      6.85 o 
  -6   5   9      159.35      164.28      6.67 o 
  -5   5   9        0.73       -9.93      9.93 o 
  -4   5   9       14.14       14.37      2.57 o 
  -3   5   9        8.31       11.98      8.21 o 
  -2   5   9       10.15        3.59      7.87 o 
  -1   5   9      155.94      157.78      5.48 o 
   0   5   9      152.99      162.95      9.50 o 
   1   5   9       89.00       94.29      3.76 o 
   2   5   9        9.71       10.78      2.57 o 
   3   5   9      535.76      490.27     16.60 o 
   4   5   9      222.65      237.86     10.78 o 
   5   5   9      722.78      713.25     21.39 o 
   6   5   9       24.47       18.99     11.29 o 
   7   5   9        2.30        2.05     12.49 o 
   8   5   9       56.52       54.93      4.45 o 
  -7   6   9        6.71       -3.42     12.66 o 
  -6   6   9       19.00       -7.53     12.66 o 
  -5   6   9        3.21        0.51     10.44 o 
  -4   6   9      151.98      152.13      7.02 o 
  -3   6   9      123.81      115.85      5.13 o 
  -2   6   9       38.01       39.87      2.91 o 
  -1   6   9      277.35      272.60     12.15 o 
   0   6   9      780.37      747.44     17.63 o 
   1   6   9      216.47      220.41      7.87 o 
   2   6   9      264.47      329.07     12.15 o 
   3   6   9      214.20      218.53      7.53 o 
   4   6   9     1062.51     1060.81     25.50 o 
   5   6   9       46.92       44.49      3.42 o 
   6   6   9      218.75      214.33      7.87 o 
   7   6   9       52.73       49.80      4.28 o 
  -6   7   9       22.13       22.93      3.76 o 
  -5   7   9       44.92       42.95      3.59 o 
  -4   7   9        5.05        4.62     11.47 o 
  -3   7   9       16.79       15.06      3.25 o 
  -2   7   9      256.00      218.53      9.58 o 
  -1   7   9       78.74       78.03      3.42 o 
   0   7   9       82.67       78.59      3.00 o 
   1   7   9      344.88      335.92     13.35 o 
   2   7   9        7.65       -8.04     10.61 o 
   3   7   9      174.87      162.23      7.53 o 
   4   7   9       45.27       41.58      3.59 o 
   5   7   9        1.15       -7.36     11.98 o 
   6   7   9       73.12       81.28      4.45 o 
  -5   8   9       68.80       68.96      4.28 o 
  -4   8   9       12.50        8.56     12.49 o 
  -3   8   9        0.12       -2.22     11.47 o 
  -2   8   9      247.19      217.16     10.78 o 
  -1   8   9       82.98       83.17      3.94 o 
   0   8   9       25.94      -10.65     20.45 o 
   1   8   9       13.95        9.58      3.42 o 
   2   8   9        1.11       -3.94     12.15 o 
   3   8   9       33.74       34.57      3.76 o 
   4   8   9        0.33        7.36     12.66 o 
  -1   9   9        7.77       12.83      3.94 o 
   0   9   9        0.13       -7.23     18.57 o 
   1   9   9       38.86       32.51      4.28 o 
 -10   0  10        7.68       -1.20     12.15 o 
  -9   0  10       96.67       95.66      3.94 o 
  -8   0  10      416.56      430.89     16.09 o 
  -7   0  10      145.68      134.33      5.99 o 
  -6   0  10        0.70        4.79      7.87 o 
  -5   0  10     1415.68     1369.69     22.42 o 
  -4   0  10       55.29       65.20      2.57 o 
  -3   0  10      275.53      246.08      9.75 o 
  -2   0  10     2077.98     2147.79     21.22 o 
  -1   0  10      696.91      722.49     12.49 o 
   0   0  10     7814.88     8011.65    498.06 o 
   1   0  10       29.33       26.87      1.71 o 
   2   0  10      650.28      604.41     12.49 o 
   3   0  10      755.34      822.43     14.89 o 
   4   0  10      740.41      695.62     15.06 o 
   5   0  10      633.38      580.11     16.43 o 
   6   0  10      164.08      138.95      6.33 o 
   7   0  10        0.74       -4.96      9.24 o 
   8   0  10        2.60       -2.40      9.75 o 
   9   0  10       13.64       14.55     11.81 o 
  10   0  10      120.67      122.35      5.65 o 
 -10   1  10        7.99        8.21     13.52 o 
  -9   1  10        5.73        8.21     10.95 o 
  -8   1  10      111.53      133.82      5.48 o 
  -7   1  10       16.67       11.81      9.24 o 
  -6   1  10      691.89      807.20     19.34 o 
  -5   1  10      107.11      118.59      4.79 o 
  -4   1  10      108.81      107.64      4.45 o 
  -3   1  10     1067.66     1151.67     17.45 o 
  -2   1  10      611.73      611.77     13.01 o 
  -1   1  10      170.10      184.64      8.04 o 
   0   1  10     3464.65     3570.77     38.42 o 
   1   1  10     2662.77     2588.78     22.59 o 
   2   1  10      192.96      177.63      7.19 o 
   3   1  10        4.10        3.25      5.82 o 
   4   1  10        0.31        1.54      7.19 o 
   5   1  10       48.43       48.77      2.57 o 
   6   1  10      211.99      210.66      7.70 o 
   7   1  10      149.31      143.92      5.13 o 
   8   1  10        9.29       14.55     10.27 o 
   9   1  10       32.59       15.23     12.66 o 
  -9   2  10        1.08       17.80     10.44 o 
  -8   2  10      198.69      218.53      8.56 o 
  -7   2  10      121.89      125.26      5.48 o 
  -6   2  10        6.32        6.16      7.87 o 
  -5   2  10      464.40      443.73     14.89 o 
  -4   2  10      290.50      310.42     11.64 o 
  -3   2  10      976.97     1025.38     17.45 o 
  -2   2  10       83.91       70.16      2.91 o 
  -1   2  10        4.59       -6.33      6.33 o 
   0   2  10     5102.41     4858.01     58.44 o 
   1   2  10      578.93      478.64     11.81 o 
   2   2  10      187.83      197.82      7.53 o 
   3   2  10     2196.14     2277.51     24.64 o 
   4   2  10      396.87      424.39     13.69 o 
   5   2  10       28.64       28.92      2.57 o 
   6   2  10       92.17       83.68      3.76 o 
   7   2  10      171.13      167.36      7.53 o 
   8   2  10      191.95      176.43      7.87 o 
   9   2  10       17.41       14.55     11.81 o 
  -9   3  10       75.92       77.86      4.28 o 
  -8   3  10       85.15       83.34      3.76 o 
  -7   3  10        9.22       11.81      9.93 o 
  -6   3  10       43.69       47.74      2.91 o 
  -5   3  10        3.51        6.16      8.56 o 
  -4   3  10      461.50      510.30     14.89 o 
  -3   3  10       81.01       91.55      3.76 o 
  -2   3  10      454.96      447.32     12.49 o 
  -1   3  10      108.21      105.58      4.28 o 
   0   3  10      442.70      419.13     13.01 o 
   1   3  10       13.52        0.68      6.16 o 
   2   3  10        4.17        6.85      5.99 o 
   3   3  10       69.99       74.61      3.94 o 
   4   3  10      312.92      320.69     12.66 o 
   5   3  10      541.22      575.32     17.11 o 
   6   3  10      684.80      805.66     21.22 o 
   7   3  10      401.09      471.28     17.11 o 
   8   3  10        3.69       -7.36     11.47 o 
   9   3  10       22.25       27.21      3.94 o 
  -9   4  10       80.07       73.41      4.28 o 
  -8   4  10        2.33       11.98     12.15 o 
  -7   4  10       90.22       94.63      4.62 o 
  -6   4  10       83.47       87.79      3.94 o 
  -5   4  10      304.86      287.83     11.47 o 
  -4   4  10        0.27        3.08      7.70 o 
  -3   4  10      187.16      186.87      7.87 o 
  -2   4  10      317.18      302.55     11.98 o 
  -1   4  10        1.53        1.71      7.19 o 
   0   4  10        2.34        4.18      5.08 o 
   1   4  10        6.02       12.32      7.19 o 
   2   4  10       44.62       46.20      2.40 o 
   3   4  10        1.42       -2.91      7.87 o 
   4   4  10      378.73      369.63     14.55 o 
   5   4  10      279.16      310.08     11.64 o 
   6   4  10      104.74      116.88      4.62 o 
   7   4  10       14.76       12.49     11.47 o 
   8   4  10      125.89      127.83      4.79 o 
  -8   5  10       21.11       23.10      3.94 o 
  -7   5  10      166.75      170.10      8.04 o 
  -6   5  10       18.19       20.36      3.25 o 
  -5   5  10       12.02        7.36     10.27 o 
  -4   5  10       74.78       70.33      3.08 o 
  -3   5  10      335.07      299.47     12.32 o 
  -2   5  10      245.84      254.29     10.27 o 
  -1   5  10        0.24       -4.28      7.87 o 
   0   5  10       61.88       64.29      1.92 o 
   1   5  10       18.96       23.27      2.40 o 
   2   5  10      289.34      318.46     13.18 o 
   3   5  10      283.42      275.51     10.61 o 
   4   5  10      351.86      423.36     15.23 o 
   5   5  10      284.80      306.49     11.81 o 
   6   5  10       28.87       31.32      3.42 o 
   7   5  10       67.98       73.41      3.94 o 
   8   5  10       15.37       18.82     13.86 o 
  -7   6  10        8.68        2.40     13.18 o 
  -6   6  10      118.02      115.00      5.48 o 
  -5   6  10       18.09       20.71      3.25 o 
  -4   6  10       39.91       44.49      3.25 o 
  -3   6  10       35.53       34.74      2.91 o 
  -2   6  10      304.67      296.39     13.52 o 
  -1   6  10       18.23       22.08      2.74 o 
   0   6  10        5.47        9.68      2.64 o 
   1   6  10      265.17      262.34     10.44 o 
   2   6  10       40.23       39.02      2.91 o 
   3   6  10       12.84       15.23     10.44 o 
   4   6  10       70.09       71.70      3.76 o 
   5   6  10       19.44       19.51     11.81 o 
   6   6  10        4.33       18.31     10.61 o 
   7   6  10        0.73       -3.76     13.86 o 
  -6   7  10        3.81       -2.57     13.52 o 
  -5   7  10       52.49       52.36      3.76 o 
  -4   7  10       43.20       41.24      3.59 o 
  -3   7  10       84.60       86.93      3.94 o 
  -2   7  10        1.26      -10.44     10.44 o 
  -1   7  10      467.95      430.04     17.63 o 
   0   7  10       51.79       49.28      3.08 o 
   1   7  10       69.45       74.44      4.28 o 
   2   7  10        1.34        6.85     10.10 o 
   3   7  10        3.16        4.96     11.12 o 
   4   7  10        0.92      -11.98     11.98 o 
   5   7  10        9.53        6.85     12.49 o 
   6   7  10        1.69        8.90     13.01 o 
  -4   8  10       17.84        6.16     13.35 o 
  -3   8  10        3.95      -12.32     12.32 o 
  -2   8  10      173.23      175.23      7.53 o 
  -1   8  10      234.51      208.43     10.44 o 
   0   8  10      141.97      126.38      3.81 o 
   1   8  10       34.54       26.87      3.76 o 
   2   8  10      128.28      117.39      4.45 o 
   3   8  10        0.04      -13.01     13.01 o 
   4   8  10       16.63        8.73     13.69 o 
  -1   9  10        0.43       -5.13     13.01 o 
   0   9  10        0.64       -1.04      9.11 o 
  -9   1  11      125.61      116.37      5.48 o 
  -8   1  11      454.71      501.40     19.68 o 
  -7   1  11      195.61      190.63      8.39 o 
  -6   1  11      374.63      458.44     14.72 o 
  -5   1  11      211.84      180.88      7.87 o 
  -4   1  11     2148.96     2050.08     25.33 o 
  -3   1  11      684.26      705.55     14.37 o 
  -2   1  11     1353.60     1342.31     18.14 o 
  -1   1  11      160.33      146.65      6.67 o 
   0   1  11      184.87      187.62      5.26 o 
   1   1  11     2108.81     1945.52     20.54 o 
   2   1  11     1165.21     1104.10     16.60 o 
   3   1  11     1270.00     1218.58     18.48 o 
   4   1  11     3561.82     3496.95     33.03 o 
   5   1  11      188.39      200.39      6.85 o 
   6   1  11       48.39       42.61      2.91 o 
   7   1  11      941.22      949.06     23.62 o 
   8   1  11        0.36       10.44     10.44 o 
   9   1  11        0.89       -8.04     12.66 o 
  -9   2  11       14.57       18.82     12.15 o 
  -8   2  11      101.06      112.43      5.13 o 
  -7   2  11       25.71       24.64      2.91 o 
  -6   2  11        2.78       -8.39      8.73 o 
  -5   2  11      353.49      333.35     13.35 o 
  -4   2  11      122.23      110.55      4.45 o 
  -3   2  11      115.44      137.07      5.48 o 
  -2   2  11     2448.35     2479.43     25.16 o 
  -1   2  11       73.97       73.07      2.57 o 
   0   2  11      836.54      859.64     10.47 o 
   1   2  11       25.08       23.96      1.88 o 
   2   2  11        8.36        7.19      1.88 o 
   3   2  11      621.44      558.21     14.20 o 
   4   2  11       37.75       48.60      2.57 o 
   5   2  11      660.79      650.96     17.80 o 
   6   2  11       23.18       22.42      2.74 o 
   7   2  11        6.05        9.58      3.08 o 
   8   2  11        8.14       -1.54     12.15 o 
   9   2  11       18.37       20.88      3.76 o 
  -9   3  11        7.38        0.68     11.81 o 
  -8   3  11       86.89       92.24      3.94 o 
  -7   3  11      177.35      186.36      8.90 o 
  -6   3  11       98.44       96.00      3.25 o 
  -5   3  11       14.27        6.85      8.21 o 
  -4   3  11       81.53       83.17      3.42 o 
  -3   3  11        4.01       -1.71      7.36 o 
  -2   3  11        2.72       -4.62      6.50 o 
  -1   3  11       21.06       22.25      1.88 o 
   0   3  11      388.10      414.02      8.41 o 
   1   3  11       24.51       21.90      2.05 o 
   2   3  11      101.50       99.59      3.08 o 
   3   3  11        6.94       -4.11      7.70 o 
   4   3  11        0.25        3.94      7.87 o 
   5   3  11      982.45      951.46     21.22 o 
   6   3  11       19.92       18.14      2.91 o 
   7   3  11      162.55      176.77      8.73 o 
   9   3  11        7.88        1.88     13.35 o 
  -8   4  11       13.35       21.73     11.64 o 
  -7   4  11       27.91       19.34     12.32 o 
  -6   4  11      278.83      252.75     10.78 o 
  -5   4  11      139.11      145.97      5.99 o 
  -4   4  11      114.12      110.72      5.30 o 
  -3   4  11        1.07       -6.85      7.87 o 
  -2   4  11      151.12      160.69      7.02 o 
  -1   4  11       15.12        7.53      6.85 o 
   0   4  11       22.18       20.43      1.51 o 
   1   4  11        4.44       -2.40      7.70 o 
   2   4  11       34.02       29.78      2.40 o 
   3   4  11       12.68        9.93      8.21 o 
   4   4  11      289.06      286.29     12.83 o 
   5   4  11        0.36       -9.58      9.58 o 
   6   4  11       42.57       39.87      3.42 o 
   7   4  11      111.09       97.20      3.94 o 
   8   4  11       64.07       59.55      4.11 o 
  -8   5  11        0.68        4.96     12.32 o 
  -7   5  11      158.62      152.30      5.48 o 
  -6   5  11        1.63        2.91     10.27 o 
  -5   5  11      366.40      343.45     15.40 o 
  -4   5  11       23.48       30.97      2.74 o 
  -3   5  11       23.49       28.41      2.57 o 
  -2   5  11      281.28      264.90     11.47 o 
  -1   5  11       52.13       53.90      2.74 o 
   0   5  11        7.05       -0.89      5.98 o 
   1   5  11       39.59       40.73      2.74 o 
   2   5  11        0.61       -4.28      8.56 o 
   3   5  11       39.94       36.28      2.91 o 
   4   5  11        0.00       -2.05      9.24 o 
   5   5  11       51.22       53.73      3.42 o 
   6   5  11        0.47       10.61     10.10 o 
   7   5  11        7.71       -5.13     12.66 o 
   8   5  11      129.68      133.82      8.39 o 
  -7   6  11        4.33       -2.40     13.18 o 
  -6   6  11      606.94      577.03     22.42 o 
  -5   6  11       89.89       81.80      4.28 o 
  -4   6  11      301.51      294.85     12.15 o 
  -3   6  11       47.64       51.34      3.08 o 
  -2   6  11      435.98      456.22     17.28 o 
  -1   6  11      123.33      128.86      5.65 o 
   0   6  11      570.63      570.31     31.91 o 
   1   6  11        1.46       -2.74      2.74 o 
   2   6  11       42.45       40.04      2.91 o 
   3   6  11      214.50      218.70      8.56 o 
   4   6  11        3.46       -5.30      9.75 o 
   5   6  11      131.09      135.70      4.96 o 
   6   6  11       43.86       47.40      3.94 o 
   7   6  11        0.08      -14.03     14.03 o 
  -6   7  11        9.37       12.49      3.94 o 
  -5   7  11       52.91       55.96      3.76 o 
  -4   7  11        2.78        0.00     11.29 o 
  -3   7  11        0.21       18.48     10.61 o 
  -2   7  11        0.51       15.74      9.93 o 
  -1   7  11      176.92      184.47      7.19 o 
   0   7  11       44.01       41.19      4.71 o 
   1   7  11       30.95       39.02      3.25 o 
   2   7  11       30.88       28.58      3.42 o 
   3   7  11       14.18       18.65      3.42 o 
   4   7  11        1.70        7.70     11.29 o 
   5   7  11        1.05        2.91     12.15 o 
   6   7  11        6.74       18.65     12.66 o 
  -4   8  11        4.60       -4.96     13.35 o 
  -3   8  11       42.02       40.56      3.76 o 
  -2   8  11        0.48       -4.96     11.29 o 
  -1   8  11       29.88       30.63      3.59 o 
   0   8  11       98.21       93.59      3.08 o 
   1   8  11        8.40        9.58     12.66 o 
   2   8  11      136.68      145.11      6.50 o 
   3   8  11        0.00        3.59     12.83 o 
   4   8  11       12.22        0.00     13.86 o 
  -9   0  12       33.13       43.12      3.59 o 
  -8   0  12      158.81      164.45      6.33 o 
  -7   0  12       19.42       19.85      2.74 o 
  -6   0  12       44.30       37.82      2.74 o 
  -5   0  12      463.27      469.23     14.89 o 
  -4   0  12     1653.86     1541.15     22.59 o 
  -3   0  12       44.14       41.75      2.05 o 
  -2   0  12     2982.46     3025.49     26.70 o 
  -1   0  12      284.11      280.13      9.93 o 
   0   0  12      526.85      518.07      8.52 o 
   1   0  12      213.38      245.91      9.07 o 
   2   0  12       71.34      103.36      3.42 o 
   3   0  12      189.96      176.26      7.02 o 
   4   0  12      830.22      743.03     16.60 o 
   5   0  12     1750.57     1604.98     25.84 o 
   6   0  12       62.31       30.29      2.74 o 
   7   0  12      481.10      469.05     18.48 o 
   8   0  12      513.19      448.01     20.02 o 
   9   0  12        9.63       -2.40     12.83 o 
  -9   1  12      289.64      281.50     11.64 o 
  -8   1  12      196.66      193.54      7.87 o 
  -7   1  12        0.33       12.15      8.39 o 
  -6   1  12       38.16       30.29      2.57 o 
  -5   1  12        0.00        0.00      7.36 o 
  -4   1  12      306.14      284.41     11.47 o 
  -3   1  12       60.51       62.46      2.22 o 
  -2   1  12      332.48      340.54     10.95 o 
  -1   1  12      404.15      377.16     10.95 o 
   0   1  12      147.18      134.30      3.92 o 
   1   1  12     1280.01     1357.37     18.14 o 
   2   1  12       20.61       19.17      1.88 o 
   3   1  12      437.71      401.29     12.15 o 
   4   1  12     1035.90     1026.92     19.34 o 
   5   1  12     1757.30     1755.92     26.70 o 
   6   1  12      105.76       93.61      3.59 o 
   7   1  12       62.53       59.55      3.42 o 
   8   1  12        4.99        1.54     11.98 o 
   9   1  12       17.06       16.43      3.76 o 
  -9   2  12      131.67      157.78      6.33 o 
  -8   2  12       25.55       30.29      3.42 o 
  -7   2  12      177.46      169.41      6.16 o 
  -6   2  12       31.82       40.56      2.74 o 
  -5   2  12       23.58       20.02      2.57 o 
  -4   2  12     1839.20     1735.89     24.98 o 
  -3   2  12      491.55      441.16     13.35 o 
  -2   2  12      293.11      305.12     11.29 o 
  -1   2  12     2956.94     2834.18     26.70 o 
   0   2  12     2341.90     2292.54     16.76 o 
   1   2  12      430.39      398.21     11.47 o 
   2   2  12      998.15     1021.79     17.28 o 
   3   2  12      216.53      186.01      8.73 o 
   4   2  12      283.91      266.27     10.10 o 
   5   2  12      266.19      276.20     11.98 o 
   6   2  12       46.69       42.61      3.08 o 
   7   2  12       66.91       71.19      3.42 o 
   8   2  12       27.72       26.01      3.42 o 
   9   2  12       27.25       17.11     13.86 o 
  -9   3  12        2.73        1.20     12.32 o 
  -8   3  12      172.67      183.79      6.85 o 
  -7   3  12      146.20      133.31      5.30 o 
  -6   3  12       48.86       51.34      2.91 o 
  -5   3  12       59.95       46.89      2.74 o 
  -4   3  12       73.44       83.17      3.25 o 
  -3   3  12       50.11       49.63      2.40 o 
  -2   3  12       91.23       89.84      3.59 o 
  -1   3  12       19.12       17.45      1.88 o 
   0   3  12       22.94       20.40      1.45 o 
   1   3  12        5.78       -0.68      6.50 o 
   2   3  12     1019.26     1037.53     18.82 o 
   3   3  12       19.72        8.21      8.04 o 
   4   3  12       19.01       21.56      2.57 o 
   5   3  12      390.90      394.96     14.72 o 
   6   3  12      100.44      100.11      3.59 o 
   7   3  12       40.54       42.95      3.42 o 
   8   3  12        1.05       12.83     12.49 o 
   9   3  12       32.95       39.53      4.28 o 
  -8   4  12       23.41        7.36     12.32 o 
  -7   4  12       47.94       45.01      3.59 o 
  -6   4  12        4.66       -8.73      9.75 o 
  -5   4  12       50.18       56.47      2.91 o 
  -4   4  12      225.45      207.06      9.41 o 
  -3   4  12       20.17       22.93      2.40 o 
  -2   4  12        5.05        5.30      7.53 o 
  -1   4  12       11.99       -0.86      7.70 o 
   0   4  12       47.32       44.04      3.42 o 
   1   4  12        9.73        4.28      7.87 o 
   2   4  12      150.80      158.46      6.50 o 
   3   4  12      201.81      207.92      9.58 o 
   4   4  12       31.81       36.79      2.74 o 
   5   4  12        0.39      -10.27     10.27 o 
   6   4  12       25.25       23.62      3.25 o 
   7   4  12       22.74       23.62      3.42 o 
   8   4  12      178.08      160.17      9.07 o 
  -8   5  12       63.45       65.54      4.28 o 
  -7   5  12       69.99       71.19      3.94 o 
  -6   5  12       87.73       88.64      3.94 o 
  -5   5  12      190.84      190.63      6.67 o 
  -4   5  12      149.63      151.62      6.50 o 
  -3   5  12      201.75      203.81      8.04 o 
  -2   5  12       33.73       35.77      2.57 o 
  -1   5  12      459.23      422.68     15.06 o 
   0   5  12      310.54      310.41      9.01 o 
   1   5  12       78.17       73.93      3.08 o 
   2   5  12       12.68       15.57      8.73 o 
   3   5  12      423.34      404.03     16.43 o 
   4   5  12        0.23       -7.87     10.27 o 
   5   5  12       14.56       15.40      3.25 o 
   6   5  12       21.84        4.62     11.98 o 
   7   5  12      375.44      407.96     15.06 o 
   8   5  12        0.34      -15.23     15.23 o 
  -7   6  12       44.45       38.67      4.11 o 
  -6   6  12      155.84      141.35      5.82 o 
  -5   6  12      126.27      119.96      4.11 o 
  -4   6  12        3.30        0.51     10.44 o 
  -3   6  12       96.85       91.72      3.42 o 
  -2   6  12      203.32      194.23      8.39 o 
  -1   6  12        4.00       11.98      9.24 o 
   0   6  12        7.82        5.15      6.53 o 
   1   6  12        1.08      -10.27     10.27 o 
   2   6  12       15.96        9.24     10.27 o 
   3   6  12       16.08       22.25      3.08 o 
   4   6  12       23.16       20.36     11.12 o 
   5   6  12       23.85       29.26      3.59 o 
   6   6  12        0.01       20.19     12.49 o 
   7   6  12       96.51      103.53      4.62 o 
  -6   7  12       21.20       17.45      4.11 o 
  -5   7  12       81.15       84.36      3.94 o 
  -4   7  12       48.10       42.10      3.59 o 
  -3   7  12       46.13       47.40      3.59 o 
  -2   7  12      141.78      152.47      5.30 o 
  -1   7  12       81.08       80.09      3.59 o 
   0   7  12       58.28       61.54      4.11 o 
   1   7  12       75.78       78.20      3.76 o 
   2   7  12        9.95        3.42     11.64 o 
   3   7  12      257.52      262.34      9.93 o 
   4   7  12       37.07       41.07      3.76 o 
   5   7  12       12.72       16.26      3.94 o 
  -4   8  12       59.04       58.52      4.28 o 
  -3   8  12       51.88       51.85      3.94 o 
  -2   8  12        0.86       -1.20     10.78 o 
  -1   8  12       59.56       57.16      3.76 o 
   0   8  12       27.59       19.54      9.00 o 
   1   8  12       26.63       22.42      3.76 o 
   2   8  12      105.73      103.02      4.96 o 
   3   8  12        0.46       11.81     11.81 o 
   4   8  12        4.77        3.25     13.01 o 
  -9   1  13       22.09       12.66     12.66 o 
  -8   1  13      349.02      342.94     14.37 o 
  -7   1  13        4.20       -1.71      9.75 o 
  -6   1  13      202.09      191.49      8.21 o 
  -5   1  13       13.55        7.70      2.40 o 
  -4   1  13       10.01       11.81      7.19 o 
  -3   1  13      197.75      183.96      8.90 o 
  -2   1  13     1028.73      981.40     17.11 o 
  -1   1  13       70.36       78.03      3.42 o 
   0   1  13     3907.51     3784.10     21.24 o 
   1   1  13       63.41       45.86      2.05 o 
   2   1  13     1008.53      990.99     16.94 o 
   3   1  13     1643.55     1643.83     22.76 o 
   4   1  13      358.18      378.36     13.52 o 
   5   1  13      179.95      173.01      7.19 o 
   6   1  13      333.35      304.60     11.64 o 
   7   1  13       27.00       17.45     11.47 o 
   8   1  13       64.37       66.57      3.76 o 
   9   1  13       18.93        1.20     13.01 o 
  -9   2  13        1.80      -12.66     12.66 o 
  -8   2  13      257.56      267.13     11.12 o 
  -7   2  13       30.18       28.24      3.08 o 
  -6   2  13       88.90       80.77      3.08 o 
  -5   2  13      283.23      272.77     10.61 o 
  -4   2  13      455.92      468.71     14.72 o 
  -3   2  13      563.00      551.37     14.72 o 
  -2   2  13      275.40      251.04     10.44 o 
  -1   2  13      147.32      140.15      5.82 o 
   0   2  13       13.20        9.81      1.81 o 
   1   2  13       87.60       83.85      3.08 o 
   2   2  13        8.46       11.81      6.85 o 
   3   2  13       43.33       46.89      2.40 o 
   4   2  13       42.11       41.07      2.57 o 
   5   2  13        0.01       -2.57      9.07 o 
   6   2  13      167.03      202.44      7.02 o 
   7   2  13       17.60        2.91     11.29 o 
   9   2  13        6.81       22.59     13.52 o 
  -9   3  13       46.63       53.22      4.11 o 
  -8   3  13       20.26       25.33      3.42 o 
  -7   3  13      212.11      195.60      8.21 o 
  -6   3  13       97.78       90.18      3.25 o 
  -5   3  13      280.42      262.85     11.64 o 
  -4   3  13       13.34       11.81      2.40 o 
  -3   3  13       96.83       92.24      3.25 o 
  -2   3  13      257.88      237.18     10.44 o 
  -1   3  13        0.61       -3.59      6.50 o 
   0   3  13       46.04       45.32      2.40 o 
   1   3  13      236.23      254.46     10.27 o 
   2   3  13        8.33       13.52      7.36 o 
   3   3  13      966.19      927.33     19.17 o 
   4   3  13       57.34       62.29      2.91 o 
   5   3  13       82.06       78.20      3.25 o 
   6   3  13        0.10      -10.78     10.78 o 
   7   3  13       13.28        3.42     11.64 o 
   8   3  13       40.62       30.46      3.94 o 
  -8   4  13        1.16       -2.91     13.01 o 
  -7   4  13       32.82       17.63     12.15 o 
  -6   4  13       25.86       26.87      3.08 o 
  -4   4  13      211.21      198.33      8.04 o 
  -3   4  13      633.16      627.69     17.11 o 
  -2   4  13     1580.85     1514.80     24.64 o 
  -1   4  13       99.50       99.94      3.42 o 
   0   4  13       36.03       34.68      1.69 o 
   1   4  13        3.83        2.22      7.70 o 
   2   4  13        7.21        8.73      7.87 o 
   3   4  13       27.31       23.27      2.74 o 
   4   4  13        3.60        8.56      9.24 o 
   5   4  13      271.91      264.05     11.12 o 
   6   4  13       60.74       59.55      3.59 o 
   7   4  13       84.68       85.22      3.94 o 
   8   4  13       10.76        6.16     14.03 o 
  -7   5  13       21.71       14.72     11.64 o 
  -6   5  13       50.48       51.51      3.59 o 
  -5   5  13       87.81       86.25      3.42 o 
  -4   5  13        8.96       -5.65      9.93 o 
  -3   5  13      442.17      430.55     16.43 o 
  -2   5  13      166.41      157.78      6.33 o 
  -1   5  13      718.31      671.50     18.82 o 
   0   5  13       86.75       81.71      4.53 o 
   1   5  13      237.72      237.52     11.81 o 
   2   5  13       14.35        4.62      9.75 o 
   3   5  13        5.26       -0.86     10.27 o 
   4   5  13       57.48       51.17      3.25 o 
   5   5  13       38.89       43.98      3.42 o 
   6   5  13       81.21       78.72      3.94 o 
   7   5  13        1.35        2.57      3.76 o 
  -7   6  13      152.79      138.10      6.67 o 
  -6   6  13        1.59      -12.15     12.15 o 
  -5   6  13        3.26        8.04     10.10 o 
  -4   6  13      726.52      736.69     22.93 o 
  -3   6  13       95.22       90.18      3.42 o 
  -2   6  13      361.48      371.68     15.06 o 
  -1   6  13      878.50      835.95     22.42 o 
   0   6  13        5.00        9.91      6.95 o 
   1   6  13       57.93       64.17      3.25 o 
   2   6  13      640.05      637.44     21.05 o 
   3   6  13       15.39       13.01      3.25 o 
   4   6  13       21.71       17.45     11.12 o 
   5   6  13       76.29       75.34      2.78 o 
   6   6  13        8.31       11.98      3.76 o 
  -5   7  13        1.63       -9.07     13.01 o 
  -4   7  13       64.20       76.49      3.76 o 
  -3   7  13      113.80      116.02      4.28 o 
  -2   7  13       81.01       78.20      4.45 o 
  -1   7  13        0.25        0.51     10.10 o 
   0   7  13        0.98       -0.51      7.38 o 
   1   7  13        9.45       16.60     10.61 o 
   2   7  13       97.77       97.54      3.94 o 
   3   7  13      129.29      130.30      3.53 o 
   4   7  13       38.66       30.80      3.94 o 
   5   7  13        6.40       10.61     13.18 o 
  -3   8  13       34.00       40.39      4.11 o 
  -2   8  13        2.11      -12.66     12.66 o 
  -1   8  13        0.43        6.33     11.64 o 
   0   8  13       46.34       42.21     15.66 o 
   1   8  13       42.73       40.73      3.76 o 
   2   8  13       22.03       20.71      3.94 o 
   3   8  13        7.31        6.85      3.94 o 
  -9   0  14      227.64      241.97     10.10 o 
  -8   0  14      738.54      816.61     24.81 o 
  -7   0  14       15.40        8.73      8.90 o 
  -6   0  14       40.19       42.78      2.91 o 
  -5   0  14      105.10       87.45      4.28 o 
  -4   0  14      309.37      299.47     11.64 o 
  -3   0  14       15.44       22.76      2.05 o 
  -2   0  14       39.83       40.04      2.05 o 
  -1   0  14       16.14       18.31      1.88 o 
   0   0  14        8.02        9.50      1.65 o 
   1   0  14       26.07       38.16      1.88 o 
   2   0  14       90.37       92.24      3.76 o 
   3   0  14      350.04      336.60     12.32 o 
   4   0  14        0.92       -8.56      8.56 o 
   5   0  14        9.14       10.78      9.41 o 
   6   0  14       80.87       10.27     10.27 o 
   7   0  14      562.41      404.03     15.40 o 
   8   0  14       13.50       17.11     11.47 o 
   9   0  14        3.27        6.85      3.76 o 
  -9   1  14      131.35      149.91      5.82 o 
  -8   1  14       45.76       39.53      3.76 o 
  -7   1  14       23.41        5.99     10.44 o 
  -6   1  14      656.66      577.21     18.14 o 
  -5   1  14      180.58      135.70      5.82 o 
  -4   1  14      726.22      670.64     16.94 o 
  -3   1  14        1.19        8.90      7.02 o 
  -2   1  14      210.26      202.95      9.58 o 
  -1   1  14      151.69      142.72      6.33 o 
   0   1  14       57.11       51.35      1.57 o 
   1   1  14      715.34      632.14     14.20 o 
   2   1  14        8.28        1.03      6.33 o 
   3   1  14      227.07      205.52      8.39 o 
   4   1  14     1881.60     1805.88     26.18 o 
   5   1  14     1066.48      951.11     22.08 o 
   6   1  14        2.65        0.00      9.58 o 
   7   1  14      176.60      161.88      7.02 o 
   8   1  14       90.49       92.92      4.28 o 
   9   1  14       12.16       22.42     13.69 o 
  -9   2  14       24.02       22.42      3.94 o 
  -8   2  14      111.48      108.84      4.96 o 
  -7   2  14      235.51      228.97      9.58 o 
  -6   2  14      174.76      164.11      6.50 o 
  -5   2  14      157.39      175.57      5.82 o 
  -4   2  14     1340.46     1261.54     22.76 o 
  -3   2  14      115.26      109.01      4.79 o 
  -2   2  14       22.35       14.89      8.04 o 
  -1   2  14      469.81      455.88     12.83 o 
   0   2  14      274.18      274.45      7.68 o 
   1   2  14     1992.19     2002.51     24.13 o 
   2   2  14       16.14        8.04      6.85 o 
   3   2  14      179.79      188.92      8.21 o 
   4   2  14     1310.53     1312.53     23.79 o 
   5   2  14      920.66      883.86     22.08 o 
   6   2  14      108.16      112.26      4.45 o 
   7   2  14      198.68      197.82      8.73 o 
   8   2  14       40.16       39.02      3.76 o 
   9   2  14       21.57       26.70      4.28 o 
  -8   3  14        0.10       10.10     10.95 o 
  -7   3  14        5.91       -2.05     10.95 o 
  -6   3  14      211.52      210.14      8.73 o 
  -5   3  14        0.03       -5.99      9.07 o 
  -4   3  14      103.40      103.53      4.28 o 
  -3   3  14       25.75       12.66      8.39 o 
  -2   3  14      196.42      174.89      7.70 o 
  -1   3  14       45.55       36.79      2.40 o 
   0   3  14      338.32      349.56     22.16 o 
   1   3  14      769.13      794.36     17.11 o 
   2   3  14      185.42      226.06     10.27 o 
   3   3  14      499.77      625.12     16.94 o 
   4   3  14       38.56       34.74      2.74 o 
   5   3  14       30.93       30.80      2.91 o 
   6   3  14      150.69      148.02      6.67 o 
   7   3  14       49.84       55.62      3.76 o 
   8   3  14       18.65       19.34      3.94 o 
  -8   4  14        0.22        7.36     11.81 o 
  -7   4  14        8.36       17.11     10.61 o 
  -6   4  14        0.60        1.54     10.10 o 
  -5   4  14        2.52       14.03      8.90 o 
  -4   4  14        3.96        3.25      8.56 o 
  -3   4  14       56.50       47.40      2.74 o 
  -2   4  14       26.26       19.68      2.57 o 
  -1   4  14       23.17       23.62      2.40 o 
   0   4  14       18.88       20.93     10.52 o 
   1   4  14        4.42       11.47      7.87 o 
   2   4  14      143.21      145.80      5.99 o 
   3   4  14      108.96      113.28      4.28 o 
   4   4  14       17.16       10.95      2.91 o 
   5   4  14       15.35       20.88      3.08 o 
   6   4  14       20.81       18.31     11.64 o 
   7   4  14       23.02       18.99      3.76 o 
   8   4  14        0.49       -4.45     13.86 o 
  -7   5  14        8.47      -12.32     12.32 o 
  -6   5  14       10.74       17.80     10.95 o 
  -5   5  14        9.11        9.41     10.78 o 
  -4   5  14       31.37       27.89      2.91 o 
  -3   5  14      385.42      418.40     17.11 o 
  -2   5  14      213.66      233.07      8.90 o 
  -1   5  14      929.14      861.96     21.05 o 
   0   5  14      168.91      172.12      7.19 o 
   1   5  14       28.92       28.24      2.91 o 
   2   5  14        4.44       -5.99      9.24 o 
   3   5  14      976.81      985.17     23.62 o 
   4   5  14       62.24       65.88      3.42 o 
   5   5  14      114.70      112.26      5.82 o 
   6   5  14       13.11       11.98     13.35 o 
   7   5  14       35.18       38.33      4.28 o 
  -6   6  14       23.85       24.81      3.76 o 
  -5   6  14       17.21       15.06      3.42 o 
  -4   6  14        1.38      -11.98     11.98 o 
  -3   6  14      101.79       97.20      3.59 o 
  -2   6  14       48.76       46.72      3.08 o 
  -1   6  14      291.77      276.54     11.47 o 
   0   6  14       29.08       32.45      2.22 o 
   1   6  14        1.88        6.33     10.27 o 
   2   6  14      175.95      172.49      5.99 o 
   4   6  14       44.04       49.28      3.59 o 
   5   6  14       49.95       47.23      3.94 o 
   6   6  14        0.91      -11.64     12.66 o 
  -5   7  14        0.73       11.81     12.32 o 
  -4   7  14       46.40       49.97      3.76 o 
  -3   7  14       19.43       18.48     11.64 o 
  -2   7  14       67.02       65.20      3.76 o 
  -1   7  14        2.20       -7.36     11.29 o 
   0   7  14       49.07       47.01      2.82 o 
   1   7  14        5.82       12.83     10.78 o 
   2   7  14       28.82       30.29      3.42 o 
   3   7  14       30.62       27.89      3.76 o 
   4   7  14        1.38        0.51     11.98 o 
   5   7  14       16.18        9.58     14.03 o 
  -3   8  14        4.34        7.36      3.76 o 
  -2   8  14        2.40        6.85     11.29 o 
  -1   8  14       17.43       20.54     12.66 o 
   0   8  14        5.10       -1.55      4.88 o 
   1   8  14        1.45        6.67     12.49 o 
   2   8  14        1.11        4.28     12.83 o 
   3   8  14       38.42       41.24      4.28 o 
  -9   1  15       64.60       84.02      4.11 o 
  -8   1  15       49.34       50.48      3.59 o 
  -7   1  15        0.00       -5.65      9.75 o 
  -6   1  15      352.12      474.36     17.11 o 
  -5   1  15        9.16        1.88      8.90 o 
  -4   1  15      668.50      613.31     16.77 o 
  -3   1  15      652.54      640.01     16.09 o 
  -2   1  15       25.32       18.82      2.22 o 
  -1   1  15       96.75       96.86      2.91 o 
   0   1  15      552.99      519.13      9.56 o 
   1   1  15        4.69        8.56      6.50 o 
   2   1  15        1.70        2.57      7.02 o 
   3   1  15      813.73      814.04     17.80 o 
   4   1  15     1090.84     1039.41     21.73 o 
   5   1  15       34.60       35.25      2.91 o 
   6   1  15      132.11      120.30      4.11 o 
   7   1  15       36.49       36.45      3.42 o 
   8   1  15      158.10      150.59      5.48 o 
   9   1  15       90.12       96.34      4.62 o 
  -9   2  15       23.77       24.64      3.94 o 
  -8   2  15      500.26      508.41     18.99 o 
  -7   2  15        0.08       -2.91     10.10 o 
  -6   2  15       12.10       14.37      2.91 o 
  -5   2  15      499.57      524.16     16.77 o 
  -4   2  15        5.99       -5.48      7.87 o 
  -3   2  15     1182.91     1119.84     20.71 o 
  -2   2  15       14.83       17.11      2.22 o 
  -1   2  15      207.68      185.16      8.56 o 
   0   2  15      333.31      342.05      8.40 o 
   1   2  15        9.85        7.70      2.05 o 
   2   2  15      179.40      170.95      5.99 o 
   3   2  15      200.47      216.47      8.21 o 
   4   2  15       64.50       67.44      2.22 o 
   5   2  15       19.72       18.31      2.91 o 
   6   2  15        4.18        8.04     10.44 o 
   7   2  15        0.10       -5.48     10.95 o 
   8   2  15       16.59       15.40     13.86 o 
  -8   3  15        2.74       15.57     10.78 o 
  -7   3  15      137.89      129.20      6.16 o 
  -6   3  15       13.69       13.35     10.44 o 
  -5   3  15      177.71      179.00      6.16 o 
  -4   3  15       27.56       25.67      2.57 o 
  -3   3  15      222.70      207.75      8.90 o 
  -2   3  15      773.97      712.39     17.45 o 
  -1   3  15     1702.66     1609.95     24.30 o 
   0   3  15       99.18      106.61      3.12 o 
   1   3  15       97.97      100.45      3.76 o 
   2   3  15        0.70       11.64      7.70 o 
   3   3  15        7.61        3.42      8.39 o 
   4   3  15        1.02       -9.75      9.75 o 
   5   3  15      544.34      549.48     18.99 o 
   6   3  15       14.31       15.91      3.25 o 
   7   3  15      232.74      237.35      9.24 o 
   8   3  15       74.33       79.40      4.96 o 
  -8   4  15       35.30       41.24      3.94 o 
  -7   4  15       20.79       16.60     11.64 o 
  -6   4  15       35.20       39.36      3.25 o 
  -5   4  15      232.69      259.60      9.58 o 
  -4   4  15       56.48       61.26      2.91 o 
  -3   4  15       45.68       53.39      2.91 o 
  -2   4  15      365.07      365.01     14.20 o 
  -1   4  15       31.98       30.29      2.57 o 
   0   4  15      152.42      156.25     11.29 o 
   1   4  15      461.53      492.67     16.43 o 
   2   4  15       15.86       20.71      2.57 o 
   3   4  15      262.17      262.85     10.44 o 
   4   4  15       58.41       68.28      3.25 o 
   5   4  15        7.18       -2.40     10.95 o 
   6   4  15       60.31       61.43      3.76 o 
   7   4  15      149.77      138.27      9.75 o 
   8   4  15       91.25       99.77      4.79 o 
  -7   5  15      102.19      100.96      4.96 o 
  -6   5  15        3.04       -9.75     11.29 o 
  -5   5  15        3.61        5.13     10.78 o 
  -4   5  15      139.68      132.45      5.65 o 
  -3   5  15        0.00        1.71      2.74 o 
  -2   5  15       40.83       38.16      2.91 o 
  -1   5  15       41.86       40.90      2.91 o 
   0   5  15        7.46        7.42      6.33 o 
   1   5  15       65.05       63.49      3.08 o 
   2   5  15       20.73       18.82      2.91 o 
   3   5  15       85.68       78.72      3.42 o 
   4   5  15       21.05       24.81      3.08 o 
   5   5  15       12.81       11.12      3.42 o 
   6   5  15       12.43        7.87     12.66 o 
   7   5  15        0.02      -11.98     14.37 o 
  -6   6  15        0.98        5.48     11.81 o 
  -5   6  15       31.38       17.11     13.01 o 
  -4   6  15       16.04      -12.49     12.49 o 
  -3   6  15       49.60       50.82      3.42 o 
  -2   6  15        6.31        8.90     10.27 o 
  -1   6  15        2.71       15.57      9.41 o 
   0   6  15        0.98        4.32      8.90 o 
   1   6  15      181.00      185.33      7.70 o 
   2   6  15        2.28        1.03     10.61 o 
   3   6  15       16.79       16.60      3.25 o 
   4   6  15      101.71       98.74      4.11 o 
   5   6  15        4.03        5.13     12.66 o 
   6   6  15       11.75       15.06     13.35 o 
  -5   7  15       55.71       55.62      4.28 o 
  -3   7  15       49.10       45.18      3.76 o 
  -2   7  15       67.62       64.34      3.76 o 
  -1   7  15        4.75        0.00     10.78 o 
   0   7  15        3.64       13.87      7.80 o 
   1   7  15        0.17        8.04     11.12 o 
   2   7  15        0.06        4.96      3.25 o 
   3   7  15      117.25      123.55      4.62 o 
   4   7  15        2.45        7.36     12.49 o 
   5   7  15        0.48       11.64     13.01 o 
  -2   8  15       39.37       42.95      3.94 o 
  -1   8  15       13.30       12.32     11.64 o 
   0   8  15        3.86        7.71      8.10 o 
   1   8  15       13.26       20.02     13.18 o 
   2   8  15       13.50       17.80     13.18 o 
  -9   0  16       20.80       20.88     13.18 o 
  -8   0  16        6.87       16.94     10.61 o 
  -7   0  16        0.67       -8.39     11.12 o 
  -6   0  16      816.80      756.37     20.88 o 
  -5   0  16        2.43       -3.08      8.56 o 
  -4   0  16       16.68        7.36      7.70 o 
  -3   0  16      192.48      171.13      8.39 o 
  -2   0  16      144.34      145.46      6.33 o 
  -1   0  16      349.71      324.62     11.81 o 
   0   0  16      496.39      494.20     16.94 o 
   1   0  16     1774.74     1765.84     23.62 o 
   2   0  16       97.89       90.35      4.45 o 
   3   0  16      555.43      528.43     15.23 o 
   4   0  16      576.26      538.87     16.26 o 
   5   0  16      453.70      351.49     14.72 o 
   6   0  16      565.66      460.84     18.82 o 
   7   0  16       38.49       20.54     11.81 o 
   8   0  16       25.16       17.45     12.32 o 
  -9   1  16       45.94       49.28      3.94 o 
  -8   1  16       74.53       81.80      3.94 o 
  -7   1  16       28.73       13.01     11.12 o 
  -6   1  16       38.34       27.21      2.91 o 
  -5   1  16       44.28       33.20      2.57 o 
  -4   1  16        3.76       10.61      7.70 o 
  -3   1  16       31.56       26.52      2.40 o 
  -2   1  16     1956.56     1840.62     24.98 o 
  -1   1  16       10.06        2.22      6.85 o 
   0   1  16     1175.53     1061.65     20.19 o 
   1   1  16      597.59      611.77     15.23 o 
   2   1  16       22.93       24.47      2.40 o 
   3   1  16        0.44       -3.94      7.70 o 
   4   1  16      192.93      215.62      7.87 o 
   5   1  16      104.09       90.87      3.76 o 
   6   1  16       50.25       43.64      3.42 o 
   7   1  16       21.60       12.66     12.49 o 
   8   1  16       23.65       23.27      3.94 o 
  -8   2  16      350.93      363.81     15.91 o 
  -7   2  16       94.64       92.75      3.76 o 
  -6   2  16       52.84       46.72      3.08 o 
  -5   2  16      472.01      432.43     16.43 o 
  -4   2  16      148.86      138.44      5.48 o 
  -2   2  16     1314.93     1215.67     21.05 o 
  -1   2  16       71.94       71.36      2.91 o 
   0   2  16      272.26      237.16      8.13 o 
   1   2  16      337.66      352.18     12.83 o 
   2   2  16       19.54       14.37      8.21 o 
   3   2  16      323.75      348.92     13.69 o 
   4   2  16       19.74       24.30      2.74 o 
   5   2  16      172.83      161.71      7.02 o 
   6   2  16       10.54        2.74     10.95 o 
   7   2  16        8.54        5.13     12.15 o 
   8   2  16      221.13      233.59      9.58 o 
  -8   3  16       35.56       51.17      3.94 o 
  -7   3  16       32.81       34.74      3.42 o 
  -6   3  16      251.16      230.85     10.44 o 
  -5   3  16      121.20      121.67      5.82 o 
  -4   3  16      398.02      367.06     15.06 o 
  -3   3  16      350.62      356.28     14.03 o 
  -2   3  16       59.26       48.77      2.57 o 
  -1   3  16     2073.25     1916.77     27.21 o 
   0   3  16       25.40       28.15      1.75 o 
   1   3  16        3.36        4.62      7.87 o 
   2   3  16       35.78       44.66      2.57 o 
   3   3  16       90.93       87.79      3.08 o 
   4   3  16      821.52      790.09     21.05 o 
   5   3  16       64.10       59.04      3.42 o 
   6   3  16       57.78       53.39      3.59 o 
   7   3  16       50.27       51.85      3.94 o 
   8   3  16       25.63       28.41      4.11 o 
  -8   4  16       54.31       60.58      4.28 o 
  -7   4  16       12.75       14.72      3.42 o 
  -6   4  16        0.00      -11.29     11.29 o 
  -5   4  16       17.79        8.04     10.44 o 
  -4   4  16       63.11       68.96      3.25 o 
  -3   4  16       15.13        4.45      9.24 o 
  -2   4  16       23.30       16.43      2.74 o 
  -1   4  16      239.24      221.78      8.73 o 
   0   4  16       81.28       86.40      2.48 o 
   1   4  16      400.44      399.41     15.06 o 
   2   4  16      177.76      161.03      7.02 o 
   3   4  16        1.47       -2.91      9.07 o 
   4   4  16      266.55      275.34     11.29 o 
   5   4  16        8.44        9.07     11.81 o 
   6   4  16        8.59       11.64     11.98 o 
   7   4  16        0.17        7.53     13.18 o 
  -7   5  16      171.69      173.35      8.73 o 
  -6   5  16       63.70       54.93      3.94 o 
  -5   5  16      187.53      188.58      7.19 o 
  -4   5  16       84.54       81.80      3.76 o 
  -3   5  16       95.58       95.83      3.42 o 
  -2   5  16        0.92        4.28      9.24 o 
  -1   5  16      265.26      247.96     12.15 o 
   0   5  16        0.17        0.24      6.33 o 
   1   5  16      405.07      386.91     15.57 o 
   2   5  16      168.39      160.69      7.02 o 
   3   5  16       30.49       26.18      3.25 o 
   4   5  16       45.26       48.60      3.59 o 
   5   5  16       84.19       92.07      4.11 o 
   6   5  16        0.34       -6.85     12.83 o 
   7   5  16       34.94       25.16     14.72 o 
  -6   6  16       49.19       51.85      4.11 o 
  -5   6  16       12.32       11.47     11.12 o 
  -3   6  16      103.84       89.84      4.79 o 
  -2   6  16       49.84       43.81      3.25 o 
  -1   6  16        7.00        9.07     10.61 o 
   0   6  16      144.91      140.65      4.05 o 
   1   6  16      100.66      110.38      4.45 o 
   2   6  16        0.35      -12.15     12.15 o 
   3   6  16        5.10       -3.08     10.78 o 
   4   6  16       35.85       29.60      3.94 o 
   5   6  16       10.89       11.98      3.76 o 
   6   6  16        8.56        0.68     14.55 o 
  -4   7  16       10.49       14.72     12.66 o 
  -3   7  16        2.78       -5.82     12.32 o 
  -2   7  16        0.18       13.35     10.10 o 
  -1   7  16        0.58      -10.95     10.95 o 
   0   7  16        0.05       -8.20      8.20 o 
   1   7  16       18.01       13.52      3.42 o 
   2   7  16        0.05        6.16     10.78 o 
   3   7  16       24.90        7.53     13.86 o 
   4   7  16        1.73       -3.08     13.86 o 
  -1   8  16       10.78        0.68     13.52 o 
   0   8  16       24.85       26.64      2.78 o 
   1   8  16        0.35       17.97     12.15 o 
  -8   1  17      141.38      181.56      6.33 o 
  -7   1  17       39.98       46.20      3.25 o 
  -6   1  17        2.62       -3.59      9.24 o 
  -5   1  17       50.95       57.16      2.91 o 
  -4   1  17       12.77       12.83      8.21 o 
  -3   1  17      111.42      104.90      5.13 o 
  -2   1  17      306.16      255.66     11.12 o 
  -1   1  17     1735.42     1554.33     23.27 o 
   0   1  17      674.13      685.79     38.93 o 
   1   1  17        0.42        9.07      6.50 o 
   2   1  17      197.28      199.70      8.56 o 
   3   1  17        0.29        0.68      8.21 o 
   4   1  17      211.15      225.20      9.24 o 
   5   1  17      647.58      695.45     19.17 o 
   6   1  17      125.56      125.09      4.96 o 
   7   1  17       15.94       12.83      3.42 o 
   8   1  17       46.70       36.96      4.11 o 
  -8   2  17        9.72       -2.05      9.50 o 
  -7   2  17       95.66       99.59      4.28 o 
  -6   2  17        0.16        8.04      8.90 o 
  -5   2  17       97.62      102.50      4.28 o 
  -4   2  17        6.15       11.81      8.56 o 
  -3   2  17      157.57      155.90      7.36 o 
  -2   2  17      386.25      365.35     13.69 o 
  -1   2  17       33.31       33.20      2.40 o 
   0   2  17      289.00      260.68      8.39 o 
   1   2  17      198.02      205.69      8.39 o 
   2   2  17       66.19       64.86      2.91 o 
   3   2  17      161.97      166.85      7.53 o 
   4   2  17       24.28       19.51      2.91 o 
   5   2  17       23.20       24.64      3.08 o 
   6   2  17      100.29      104.90      4.45 o 
   8   2  17       18.15        9.24     14.03 o 
  -8   3  17        7.19       10.10      3.76 o 
  -7   3  17      112.35      120.30      4.79 o 
  -6   3  17      119.34      119.10      4.62 o 
  -5   3  17      155.41      145.11      5.99 o 
  -4   3  17      117.60      122.53      4.11 o 
  -3   3  17      367.12      346.70     13.86 o 
  -2   3  17      145.96      145.11      7.36 o 
  -1   3  17      396.00      367.41     14.20 o 
   0   3  17      281.76      284.14      8.30 o 
   1   3  17      233.79      224.86      8.90 o 
   2   3  17       13.63       14.20      8.39 o 
   3   3  17      695.76      679.71     19.51 o 
   4   3  17      571.64      599.45     18.99 o 
   5   3  17       63.89       72.21      3.59 o 
   6   3  17       14.15        5.65     11.29 o 
   7   3  17       55.48       56.13      3.94 o 
   8   3  17       36.73       42.10      4.45 o 
  -7   4  17       36.52       35.34      2.60 o 
  -6   4  17        0.32      -11.98     11.98 o 
  -5   4  17       81.27       79.57      3.94 o 
  -4   4  17      111.41      103.02      5.48 o 
  -3   4  17       64.40       59.89      3.08 o 
  -2   4  17       16.05        8.73      9.24 o 
  -1   4  17      981.95      974.90     22.08 o 
   0   4  17        1.25       -6.41      6.41 o 
   1   4  17        0.46       -9.58      9.58 o 
   2   4  17      468.34      443.39     16.77 o 
   3   4  17      306.86      301.86     12.49 o 
   4   4  17       84.95       94.63      4.28 o 
   5   4  17      435.38      414.98     18.14 o 
   6   4  17       35.86       36.79      3.76 o 
   7   4  17       37.91       41.93      4.11 o 
  -7   5  17       31.52       23.10     13.52 o 
  -6   5  17       10.58        7.02     12.32 o 
  -5   5  17       75.30       87.27      3.94 o 
  -4   5  17      116.48      124.07      5.30 o 
  -3   5  17       46.71       53.73      3.25 o 
  -2   5  17       46.53       44.49      3.08 o 
  -1   5  17        3.84        0.00      9.75 o 
   0   5  17       41.18       42.03      2.18 o 
   1   5  17      161.62      169.76      8.56 o 
   2   5  17        5.67       11.29      9.75 o 
   3   5  17        3.15       -5.65     11.29 o 
   4   5  17       10.04        9.07     11.12 o 
   5   5  17       45.59       39.53      3.94 o 
   6   5  17       24.51       20.54     13.86 o 
  -5   6  17       73.57       81.28      4.28 o 
  -4   6  17      255.28      262.51     10.61 o 
  -3   6  17       10.25       17.11      3.25 o 
  -2   6  17       25.00       27.21      3.25 o 
  -1   6  17       32.72       35.08      3.25 o 
   0   6  17        1.81        0.19      7.02 o 
   1   6  17      107.82      120.99      3.94 o 
   2   6  17       56.92       59.55      3.59 o 
   3   6  17       20.73       14.89     11.81 o 
   4   6  17       14.76        7.87      3.59 o 
   5   6  17       70.75       75.98      4.45 o 
  -4   7  17        5.75       20.88     12.32 o 
  -3   7  17        6.51      -10.95     12.66 o 
  -2   7  17       17.01       18.48      3.42 o 
  -1   7  17       76.87       70.33      3.94 o 
   0   7  17       19.61       16.13      3.29 o 
   1   7  17       21.51       17.80      3.76 o 
   2   7  17       29.46       34.23      3.76 o 
   3   7  17       29.35       27.55      3.94 o 
   4   7  17       36.55       25.16     13.86 o 
  -8   0  18       48.10       51.17      3.76 o 
  -7   0  18      141.30      151.62      5.99 o 
  -6   0  18        6.30        8.04      2.91 o 
  -5   0  18       14.66        1.71      9.24 o 
  -4   0  18       38.78       33.03      2.57 o 
  -3   0  18       69.29       62.46      2.74 o 
  -2   0  18     1001.95      902.17     19.34 o 
  -1   0  18       58.39       58.18      2.57 o 
   0   0  18        0.06        0.01      5.19 o 
   1   0  18      128.67      119.10      5.82 o 
   2   0  18       13.78       10.27      8.04 o 
   3   0  18      187.12      205.18      8.04 o 
   4   0  18      513.78      533.91     17.45 o 
   5   0  18      391.06      371.86     15.23 o 
   6   0  18      184.24      171.98      7.36 o 
   7   0  18       95.78       97.88      3.94 o 
   8   0  18      387.81      340.37     11.64 o 
  -8   1  18        3.88       13.86     10.95 o 
  -7   1  18       21.36       10.10     10.27 o 
  -6   1  18        0.00        1.88      9.58 o 
  -5   1  18       87.33       79.40      3.42 o 
  -4   1  18       85.87       88.81      3.76 o 
  -3   1  18        6.60       14.89      8.39 o 
  -2   1  18     1778.96     1679.77     25.67 o 
  -1   1  18     1149.40     1025.04     21.39 o 
   0   1  18      302.21      289.02      9.75 o 
   1   1  18       57.17       56.13      2.74 o 
   2   1  18      138.08      126.29      4.62 o 
   3   1  18      203.52      197.65      8.39 o 
   4   1  18        4.79       -7.19      8.90 o 
   5   1  18        1.26        3.94     10.10 o 
   6   1  18      332.81      324.62     14.03 o 
   7   1  18       50.89       49.28      3.76 o 
   8   1  18        9.19       22.25     14.03 o 
  -8   2  18        9.71        2.40     13.18 o 
  -7   2  18      225.34      222.63      9.41 o 
  -6   2  18        0.39        4.96      9.75 o 
  -5   2  18      276.21      256.86     10.78 o 
  -4   2  18      389.21      385.03     15.06 o 
  -3   2  18      310.13      300.67     12.32 o 
  -2   2  18      235.48      224.86      8.56 o 
  -1   2  18      851.61      796.76     18.65 o 
   0   2  18        3.20        4.22      5.31 o 
   1   2  18      102.15       87.62      4.11 o 
   2   2  18      133.37      123.89      5.65 o 
   3   2  18       32.60       26.52      2.74 o 
   4   2  18        4.26       12.15      9.07 o 
   5   2  18      113.37      111.06      4.79 o 
   6   2  18       38.25       15.91     12.66 o 
   7   2  18      147.90      154.18      5.13 o 
   8   2  18        0.14      -13.35     13.86 o 
  -8   3  18        2.01       19.17     13.01 o 
  -7   3  18       79.81       77.35      3.94 o 
  -6   3  18        0.49       -6.85     11.47 o 
  -5   3  18       86.56       86.25      3.42 o 
  -4   3  18       15.43       11.47      9.93 o 
  -3   3  18      103.25      105.58      4.62 o 
  -2   3  18      147.81      131.25      6.50 o 
  -1   3  18      581.32      531.52     16.60 o 
   0   3  18      555.50      551.66     28.49 o 
   1   3  18      167.71      154.36      6.33 o 
   2   3  18      426.80      386.57     15.23 o 
   3   3  18      240.62      226.74      9.41 o 
   4   3  18        0.01        8.73      9.58 o 
   5   3  18      259.49      283.73     12.15 o 
   6   3  18      269.93      280.99     10.95 o 
   7   3  18       11.19       14.55     12.66 o 
  -7   4  18       27.89       37.48      3.76 o 
  -6   4  18      116.15      114.14      4.79 o 
  -5   4  18       79.75       77.01      3.59 o 
  -4   4  18      314.48      303.92     11.98 o 
  -3   4  18      344.50      330.27     15.06 o 
  -2   4  18        7.36       15.74      9.07 o 
  -1   4  18       60.83       61.78      3.08 o 
   0   4  18       97.00       99.91      3.08 o 
   1   4  18      106.39       99.59      3.94 o 
   2   4  18       37.46       39.70      2.91 o 
   3   4  18        0.34       -4.96     10.10 o 
   4   4  18      236.56      284.58     11.47 o 
   5   4  18      115.86      116.37      4.45 o 
   6   4  18        0.00      -13.52     13.52 o 
   7   4  18       13.69       16.60      4.11 o 
  -6   5  18        0.00        9.75     11.47 o 
  -5   5  18      284.35      305.12     12.83 o 
  -3   5  18      156.09      169.07      7.53 o 
  -2   5  18      123.26      124.75      4.79 o 
  -1   5  18        8.77       -4.45      9.93 o 
   0   5  18      449.94      428.76     12.09 o 
   1   5  18       21.97       20.88      3.08 o 
   2   5  18       16.94       18.65      3.08 o 
   3   5  18       78.36       88.47      3.76 o 
   4   5  18       89.24       98.74      4.62 o 
   5   5  18       44.66       45.69      3.94 o 
   6   5  18       20.95       15.57     13.86 o 
  -5   6  18       33.12       35.59      3.94 o 
  -4   6  18        8.99       14.20      3.42 o 
  -3   6  18       46.64       44.83      3.59 o 
  -2   6  18       11.98       11.64     11.12 o 
  -1   6  18        2.76       -8.39     10.95 o 
   0   6  18       30.89       26.70      3.76 o 
   1   6  18        1.77       -3.08     11.64 o 
   2   6  18        9.68        2.57     11.64 o 
   3   6  18        3.88       -8.21     12.66 o 
   4   6  18       22.96        8.04     13.69 o 
   5   6  18       57.40       67.42      4.45 o 
  -3   7  18        0.05       -1.88     11.64 o 
  -2   7  18        0.05      -12.15     12.15 o 
  -1   7  18        2.85       -2.91     11.81 o 
   0   7  18        0.47        2.62      8.10 o 
   1   7  18       68.11       67.08      4.11 o 
   2   7  18        0.94        7.87     12.66 o 
   3   7  18       42.11       42.78      4.28 o 
  -8   1  19       20.13       27.21      3.94 o 
  -7   1  19        0.02        0.00     11.29 o 
  -6   1  19        6.45        9.93     10.27 o 
  -5   1  19       89.00       79.92      3.42 o 
  -4   1  19      433.41      430.89     16.43 o 
  -3   1  19      462.07      434.83     16.26 o 
  -1   1  19        1.68      -18.82     18.82 o 
   0   1  19      498.27      509.87     46.37 o 
   1   1  19       12.25       10.27      2.40 o 
   2   1  19       38.92       34.91      2.57 o 
   3   1  19      240.09      213.91      8.56 o 
   4   1  19        1.23       -4.79      9.24 o 
   5   1  19       55.33      -15.40     15.40 o 
   6   1  19      117.98      122.70      5.48 o 
   7   1  19       16.33       16.94      3.76 o 
   8   1  19        0.03       -3.25     13.86 o 
  -8   2  19       22.39       20.36     14.55 o 
  -7   2  19       21.93       20.71     11.81 o 
  -6   2  19       24.66       18.82      3.25 o 
  -5   2  19       29.97       31.66      3.08 o 
  -4   2  19       48.61       44.32      2.91 o 
  -3   2  19        0.55       -8.56      8.73 o 
  -2   2  19        7.42        6.67      8.21 o 
  -1   2  19      204.60      191.83      7.19 o 
   0   2  19        6.37        4.22      2.20 o 
   1   2  19       28.18       16.77      2.40 o 
   2   2  19      226.18      271.58      8.56 o 
   3   2  19       50.28       51.17      2.91 o 
   4   2  19       62.00       60.58      3.42 o 
   5   2  19      129.25      162.57      4.79 o 
   6   2  19        3.76      -10.95     12.66 o 
   7   2  19       92.20       91.89      4.28 o 
  -7   3  19       69.64       77.87      2.84 o 
  -6   3  19       21.66       16.43      3.42 o 
  -5   3  19        2.47       -5.82     10.27 o 
  -4   3  19       61.70       63.66      3.25 o 
  -3   3  19       16.80       11.29     10.10 o 
  -2   3  19      238.89      243.17     10.44 o 
  -1   3  19      171.84      173.52      6.16 o 
   0   3  19      657.25      643.59     12.83 o 
   1   3  19        3.10       -1.03      8.73 o 
   2   3  19      133.23      119.27      4.62 o 
   3   3  19        4.09       -3.94     10.10 o 
   4   3  19        1.96        2.74     10.44 o 
   5   3  19        1.01        3.42     11.64 o 
   6   3  19        9.79      -13.18     13.18 o 
   7   3  19       32.58       20.36     13.86 o 
  -7   4  19       49.09       56.64      4.11 o 
  -6   4  19       12.55       13.69     12.15 o 
  -5   4  19       44.28       37.65      3.42 o 
  -4   4  19      112.45      123.04      5.99 o 
  -3   4  19       33.58       28.24      3.08 o 
  -2   4  19      210.74      223.83      8.90 o 
  -1   4  19      118.42      118.59      4.79 o 
   0   4  19        7.27        5.74      9.16 o 
   1   4  19       89.24       98.23      3.76 o 
   2   4  19      233.44      242.83      9.07 o 
   3   4  19      121.49      117.73      5.13 o 
   4   4  19      235.27      248.82     10.95 o 
   5   4  19      181.71      172.67      7.70 o 
   6   4  19      165.60      194.23      8.39 o 
  -6   5  19        2.85       11.29     12.66 o 
  -5   5  19        6.39       10.27     12.32 o 
  -4   5  19       46.53       58.18      3.59 o 
  -3   5  19       25.24       20.71      3.25 o 
  -2   5  19      252.86      255.15      9.41 o 
  -1   5  19        4.32       10.44      9.75 o 
   0   5  19       64.68       65.41      2.42 o 
   1   5  19      278.45      282.19     12.15 o 
   2   5  19        0.56       14.20     10.10 o 
   3   5  19       47.16       19.34     13.01 o 
   4   5  19      300.34      319.49     12.32 o 
   5   5  19      185.45      200.56      8.39 o 
   6   5  19       15.33        9.58     13.52 o 
  -5   6  19       42.16       52.19      4.11 o 
  -4   6  19        0.31        5.48     11.64 o 
  -3   6  19      113.65      126.46      5.65 o 
  -2   6  19       76.98       73.24      3.94 o 
  -1   6  19       35.28       30.80      3.42 o 
   0   6  19        0.43        4.21     11.98 o 
   1   6  19       23.45       15.91     11.64 o 
   2   6  19        0.41        2.74     11.29 o 
   3   6  19       42.64       17.63     13.86 o 
   4   6  19      162.88      177.11      7.19 o 
  -3   7  19       15.95       12.83     13.69 o 
  -2   7  19       20.73       -0.68     13.18 o 
  -1   7  19       21.20       24.47     13.18 o 
   0   7  19       12.16       13.98      3.60 o 
   1   7  19       36.33       38.85      3.94 o 
   2   7  19        1.28       19.51     12.15 o 
  -8   0  20       24.85       12.66     13.69 o 
  -7   0  20       58.81       52.71      3.76 o 
  -6   0  20        0.34        1.03      9.75 o 
  -5   0  20      875.71      829.96     22.76 o 
  -4   0  20        8.91        2.57      8.90 o 
  -3   0  20        4.62        9.75      9.07 o 
  -2   0  20     1416.79     1335.46     24.47 o 
  -1   0  20      257.94      256.35      9.75 o 
   0   0  20     1324.84     1255.97     51.17 o 
   1   0  20       52.58       66.23      3.76 o 
   2   0  20      252.48      226.74      9.07 o 
   3   0  20      390.88      392.05     15.23 o 
   4   0  20      208.78      222.46      9.41 o 
   5   0  20        3.48       15.06     10.44 o 
   6   0  20        2.89       -4.62     11.12 o 
   7   0  20      313.29      310.25     13.52 o 
  -8   1  20      146.53      192.00      7.53 o 
  -7   1  20        6.19       10.27     11.81 o 
  -6   1  20       14.69       14.37     11.12 o 
  -5   1  20        9.31       -7.36     10.61 o 
  -4   1  20       71.53       62.80      3.25 o 
  -3   1  20      181.14      184.64      8.21 o 
  -2   1  20      157.10      157.44      6.33 o 
  -1   1  20      729.92      614.85     20.54 o 
   0   1  20        2.77       -8.08     11.55 o 
   1   1  20       26.90       31.14      2.57 o 
   2   1  20       44.42       29.95      2.57 o 
   3   1  20      115.50       95.49      3.94 o 
   4   1  20        2.31        0.51      9.58 o 
   5   1  20       15.17       19.51     11.47 o 
   6   1  20        3.67       13.18     11.64 o 
   7   1  20        3.71        6.33     13.18 o 
  -7   2  20       82.69       92.07      4.11 o 
  -6   2  20        7.59        3.76     11.29 o 
  -5   2  20       17.37        8.21     10.10 o 
  -4   2  20        0.01       -8.39      9.24 o 
  -3   2  20       15.03        9.93      8.90 o 
  -2   2  20        0.13       -1.88      9.41 o 
  -1   2  20      544.06      522.96     16.94 o 
   0   2  20      107.67      102.12      3.08 o 
   1   2  20       53.75       53.05      2.91 o 
   2   2  20       31.80       27.55      2.74 o 
   3   2  20      117.60      104.39      5.82 o 
   4   2  20      224.41      242.66     10.27 o 
   5   2  20       35.81       41.24      3.42 o 
   6   2  20       27.63       10.27     12.83 o 
   7   2  20        0.79       10.44     12.66 o 
  -7   3  20        5.01       10.44     11.98 o 
  -6   3  20        0.17       17.11     10.61 o 
  -5   3  20      501.10      501.05     20.02 o 
  -4   3  20       26.57       25.16      3.08 o 
  -3   3  20       90.17       89.84      3.76 o 
  -2   3  20       20.45       15.57      2.91 o 
  -1   3  20        0.01        4.11      8.56 o 
   0   3  20      138.67      130.43      3.65 o 
   1   3  20        0.33       -8.90      8.90 o 
   2   3  20      242.24      252.07     12.15 o 
   3   3  20       78.71       79.92      3.76 o 
   4   3  20        1.14        0.00     10.78 o 
   5   3  20       55.76       57.84      3.59 o 
   6   3  20       37.26       33.37      3.94 o 
   7   3  20        5.15       10.10     14.20 o 
  -6   4  20       16.42       19.85      3.59 o 
  -5   4  20       62.61       68.28      3.76 o 
  -4   4  20        6.96       -5.65     11.29 o 
  -3   4  20      237.90      244.54     11.47 o 
  -2   4  20      119.88      117.91      4.11 o 
  -1   4  20      154.08      148.71      6.16 o 
   0   4  20        2.77        2.26      6.84 o 
   1   4  20      164.51      183.79      7.87 o 
   2   4  20       85.07       88.30      3.59 o 
   3   4  20        0.01        3.42     10.61 o 
   4   4  20      256.06      299.64     10.44 o 
   5   4  20       49.35       64.86      3.94 o 
   6   4  20       50.30       50.65      4.45 o 
  -5   5  20        7.93        0.68     13.52 o 
  -4   5  20      265.11      258.40     10.44 o 
  -3   5  20        0.58        8.56     11.12 o 
  -2   5  20       12.08        3.08     11.81 o 
  -1   5  20        5.51        0.51     11.29 o 
   0   5  20      134.69      128.87      3.57 o 
   1   5  20        4.02       13.35     10.95 o 
   2   5  20       61.42       58.01      3.59 o 
   3   5  20        3.43        9.58     11.47 o 
   4   5  20       22.32        4.45     13.35 o 
   5   5  20        0.01        6.85     13.35 o 
  -4   6  20       37.53       20.54     14.20 o 
  -3   6  20        2.96       -6.33     12.15 o 
  -2   6  20       87.12       75.64      4.28 o 
  -1   6  20       14.89       -8.90     12.32 o 
   0   6  20       14.75       10.95      3.14 o 
   1   6  20       77.83       77.35      3.94 o 
   2   6  20        8.29       18.14     11.64 o 
   3   6  20        0.54       22.25     12.49 o 
   4   6  20        0.55      -10.10     13.52 o 
  -2   7  20        9.99        8.90     13.18 o 
  -1   7  20       84.57      102.16      5.30 o 
   0   7  20      108.87      110.88      3.20 o 
   1   7  20       14.84        7.53     14.37 o 
  -7   1  21      378.87      392.05     17.11 o 
  -6   1  21       41.27       46.89      3.42 o 
  -5   1  21        0.97        8.39      8.90 o 
  -4   1  21      713.76      714.96     21.05 o 
  -3   1  21      108.31       98.40      4.62 o 
  -2   1  21       29.99       27.72      2.74 o 
  -1   1  21      978.76      911.93     21.90 o 
   0   1  21       22.08       24.20      2.40 o 
   1   1  21       53.73       46.37      2.74 o 
   2   1  21      251.75      227.43      8.90 o 
   3   1  21      265.29      291.77     10.27 o 
   4   1  21       87.99      114.83      4.11 o 
   5   1  21      131.20      145.80      5.82 o 
   6   1  21       80.08       89.67      4.11 o 
   7   1  21      110.55      114.48      4.62 o 
  -7   2  21       41.75       43.81      3.94 o 
  -6   2  21       15.80       16.26      3.25 o 
  -5   2  21       85.31       77.86      3.59 o 
  -4   2  21       71.68       74.27      3.42 o 
  -3   2  21      104.84       96.17      3.59 o 
  -2   2  21      461.50      449.37     16.43 o 
  -1   2  21       42.18       34.05      2.91 o 
   0   2  21       53.72       54.01      2.06 o 
   1   2  21        3.81        6.67      8.21 o 
   2   2  21       91.71       96.00      4.28 o 
   3   2  21      180.20      177.80      6.85 o 
   4   2  21        9.59       -1.88     10.44 o 
   5   2  21      195.35      218.18      8.04 o 
   6   2  21       23.60       25.84      3.76 o 
   7   2  21       17.96      -16.94     16.94 o 
  -7   3  21       27.83       30.46      4.11 o 
  -6   3  21        0.72      -12.15     12.15 o 
  -5   3  21       29.02       27.89      3.59 o 
  -4   3  21      188.22      210.14      8.73 o 
  -3   3  21        0.83        8.73      9.41 o 
  -2   3  21      234.89      228.11      9.75 o 
  -1   3  21       96.55       92.92      4.45 o 
   0   3  21       35.71       37.00      2.14 o 
   1   3  21        4.75        0.51      9.41 o 
   2   3  21      104.80      121.67      4.11 o 
   3   3  21        6.18      -10.95     10.95 o 
   4   3  21        2.30        4.96      9.93 o 
   5   3  21       87.56       97.88      4.11 o 
  -6   4  21        1.64       -1.88     11.98 o 
  -5   4  21       88.49       99.25      4.96 o 
  -4   4  21      133.22      139.64      5.82 o 
  -3   4  21        0.26        3.59     10.44 o 
  -2   4  21      238.76      233.93      9.24 o 
  -1   4  21       96.40       95.49      4.11 o 
   0   4  21      144.64      137.83      8.21 o 
   1   4  21       36.62       38.16      3.25 o 
   2   4  21       11.47        3.94     10.78 o 
   3   4  21       43.83       18.65     12.49 o 
   4   4  21      334.51      346.89     10.04 o 
   5   4  21       25.75       35.59      3.94 o 
   6   4  21      140.24      156.24      6.85 o 
  -5   5  21        0.87       13.01     11.81 o 
  -4   5  21       11.06        1.71     12.49 o 
  -3   5  21      116.26      125.43      5.99 o 
  -2   5  21      148.41      139.47      7.53 o 
  -1   5  21        5.84      -10.95     10.95 o 
   0   5  21      130.51      141.97      3.99 o 
   1   5  21        5.50        4.62     10.95 o 
   2   5  21       19.33       12.66     12.32 o 
   3   5  21        2.49       12.15     11.64 o 
   4   5  21       59.62       87.45      4.28 o 
   5   5  21        6.04       -8.90     14.37 o 
  -4   6  21       23.74       30.97      3.76 o 
  -3   6  21       14.83       18.31      3.76 o 
  -2   6  21       26.68        0.00     13.01 o 
  -1   6  21       17.79       15.23      3.42 o 
   0   6  21       11.15       13.69      8.47 o 
   1   6  21        6.96       12.66     12.15 o 
   2   6  21        0.19        7.19     12.32 o 
   3   6  21       18.62        6.16     14.20 o 
  -7   0  22       41.11       51.17      4.11 o 
  -6   0  22       67.26       67.08      3.76 o 
  -5   0  22       19.47       21.56      3.08 o 
  -4   0  22      293.34      273.63     11.47 o 
  -3   0  22      297.90      280.47     13.01 o 
  -2   0  22      552.34      553.76     18.31 o 
  -1   0  22     1852.74     1780.22     29.60 o 
   0   0  22     1158.29     1066.92     16.82 o 
   1   0  22      119.40      111.92      4.62 o 
   2   0  22      289.85      269.01     10.95 o 
   3   0  22      963.32      935.54     23.27 o 
   4   0  22       20.31       17.28      3.25 o 
   5   0  22      646.08      664.65     22.08 o 
   6   0  22        1.36       -6.16     11.64 o 
   7   0  22       97.93      101.65      4.79 o 
  -7   1  22       13.30       23.44     13.35 o 
  -6   1  22       17.75       16.60      3.42 o 
  -5   1  22       28.36       34.40      3.42 o 
  -4   1  22        9.38        9.41      9.58 o 
  -3   1  22      124.57      109.52      4.45 o 
  -2   1  22        7.84      -12.32     12.32 o 
  -1   1  22       20.18      -16.26     16.26 o 
   0   1  22        0.95      -58.26     79.23 o 
   1   1  22       50.29       40.39      2.91 o 
   2   1  22      437.87      515.09     17.45 o 
   3   1  22       93.67       84.36      3.59 o 
   4   1  22        0.37       -4.79     10.95 o 
   5   1  22       87.65       88.64      5.48 o 
   6   1  22        9.76        5.82      3.59 o 
   7   1  22        0.44       -5.13     14.03 o 
  -7   2  22       34.63       35.42      3.94 o 
  -6   2  22       26.38       10.27     13.01 o 
  -5   2  22       94.18      101.82      3.94 o 
  -4   2  22      283.89      314.70     13.69 o 
  -3   2  22       21.12       14.20      2.91 o 
  -2   2  22      215.55      193.37      7.87 o 
  -1   2  22        9.72       14.37      9.07 o 
   0   2  22      160.22      163.22      3.78 o 
   1   2  22       34.26       30.29      2.91 o 
   2   2  22       37.55       35.59      3.08 o 
   3   2  22        1.00        6.50     10.10 o 
   4   2  22        3.01        9.41     10.44 o 
   5   2  22        4.09       16.60     11.64 o 
   6   2  22       46.00       58.18      3.94 o 
  -6   3  22       20.20       26.18      3.59 o 
  -5   3  22        2.11       -7.19     11.81 o 
  -4   3  22      218.22      241.97      8.90 o 
  -3   3  22        6.56       13.69     10.44 o 
  -2   3  22      274.06      282.70     11.29 o 
  -1   3  22      470.54      514.57     17.63 o 
   0   3  22        2.01       -4.71      7.26 o 
   1   3  22       23.03       13.69     10.95 o 
   2   3  22      160.62      158.46      7.02 o 
   3   3  22       83.47       92.75      3.59 o 
   4   3  22        4.68       -4.11     11.12 o 
   5   3  22      173.19      199.53      8.04 o 
   6   3  22        3.32       11.12     13.35 o 
  -6   4  22        7.73       -4.45     12.66 o 
  -5   4  22       46.06       51.66      2.72 o 
  -4   4  22        1.17       -1.71     10.61 o 
  -3   4  22      236.85      227.25      9.41 o 
  -2   4  22       57.17       64.00      3.42 o 
  -1   4  22       17.20        8.39     11.29 o 
   0   4  22       50.76       52.12      2.42 o 
   1   4  22      151.51      166.50      5.99 o 
   2   4  22        0.10        4.11     10.78 o 
   3   4  22       28.20       22.59     12.49 o 
   4   4  22        3.68       -1.71     12.32 o 
   5   4  22       23.70       20.88      4.11 o 
  -5   5  22        0.07       -5.82     13.01 o 
  -4   5  22        5.73       18.82     11.12 o 
  -3   5  22        0.34       -5.65     11.29 o 
  -2   5  22      121.58      106.44      5.48 o 
   0   5  22        0.02       -2.79      8.05 o 
   1   5  22        1.17        3.25     11.64 o 
   2   5  22       73.44       74.78      3.94 o 
   3   5  22        0.62      -12.66     12.66 o 
   4   5  22        9.42        6.16     13.18 o 
  -3   6  22       22.65       14.03     13.69 o 
  -2   6  22       28.77       29.78      3.76 o 
  -1   6  22        9.42       10.95     13.01 o 
   0   6  22       28.11       27.79      3.42 o 
   1   6  22        6.30       19.51     12.32 o 
   2   6  22        0.00        6.85     11.98 o 
   3   6  22        8.36       16.77     13.35 o 
  -7   1  23       28.98       25.67      4.11 o 
  -6   1  23        3.96        5.30      3.42 o 
  -5   1  23       51.00       50.82      3.42 o 
  -4   1  23      153.20      166.50      6.16 o 
  -3   1  23      127.91      120.64      5.65 o 
  -2   1  23      128.02       99.94      4.28 o 
  -1   1  23        0.13      -12.32     12.32 o 
   0   1  23      189.54      190.24     21.31 o 
   1   1  23      168.50      167.36      7.36 o 
   2   1  23      205.61      202.95      8.04 o 
   3   1  23      726.78      811.13     22.93 o 
   4   1  23        2.79        4.96     10.61 o 
   5   1  23       47.54       46.20      3.76 o 
   6   1  23       29.65       27.04      3.94 o 
  -6   2  23        2.30       -9.58     12.83 o 
  -5   2  23        1.39       14.37     10.78 o 
  -4   2  23       51.78       58.70      3.59 o 
  -3   2  23      116.11      121.16      4.62 o 
  -2   2  23      156.59      147.68      6.33 o 
  -1   2  23       56.41       51.00      3.08 o 
   0   2  23        0.95        7.25      6.59 o 
   1   2  23        7.02        0.51     10.78 o 
   2   2  23        0.97        9.41      9.24 o 
   3   2  23        2.59       11.29     10.27 o 
   4   2  23       52.61       57.33      3.59 o 
   5   2  23        0.12       -9.58     11.81 o 
   6   2  23       58.99       60.24      4.45 o 
  -6   3  23       11.58       22.59     13.18 o 
  -5   3  23        1.64       14.37     10.78 o 
  -3   3  23        4.89        5.65     11.64 o 
  -2   3  23        4.90       -3.42     10.10 o 
  -1   3  23       18.44       18.48     10.27 o 
   0   3  23       82.87       77.07      3.17 o 
   1   3  23       35.63       35.94      3.25 o 
   2   3  23        0.01       -3.42     10.27 o 
   3   3  23       16.17       15.40     11.98 o 
   4   3  23       82.54       79.06      4.11 o 
   5   3  23       40.73       39.02      3.94 o 
   6   3  23       38.01       10.27     15.91 o 
  -5   4  23        6.44       16.09     12.66 o 
  -4   4  23       75.48       77.35      3.94 o 
  -3   4  23       50.05       49.97      3.59 o 
  -2   4  23       13.74       10.10     11.47 o 
  -1   4  23       22.85       23.44      3.25 o 
   0   4  23      153.18      162.51      4.59 o 
   1   4  23       16.10        3.08     11.29 o 
   2   4  23        0.00       -3.76     10.95 o 
   3   4  23       94.16       96.51      4.11 o 
   4   4  23       25.21       28.06      3.76 o 
   5   4  23       18.92        5.65     14.55 o 
  -4   5  23       11.66        8.21     12.83 o 
  -3   5  23        1.90       10.78     11.29 o 
  -2   5  23      133.46      132.96      4.45 o 
  -1   5  23      156.95      164.45      6.67 o 
   0   5  23       35.02       42.12      2.60 o 
   1   5  23        0.62       -3.42     11.64 o 
   2   5  23        0.22        2.91     12.32 o 
   3   5  23        0.49        7.87     12.49 o 
   4   5  23        9.14        7.02     13.35 o 
  -2   6  23       26.18       39.02      3.94 o 
  -1   6  23      207.61      212.71      9.07 o 
   0   6  23        0.09       -3.02      9.00 o 
   1   6  23       15.69       24.30      3.94 o 
   2   6  23        4.93        5.82      3.94 o 
  -6   0  24      175.55      177.63      6.85 o 
  -5   0  24       16.01       14.37     10.61 o 
  -4   0  24      886.68      974.56     25.84 o 
  -3   0  24        1.61      -10.78     10.78 o 
  -2   0  24        0.21       -0.86      9.75 o 
  -1   0  24      128.62      127.83      4.96 o 
   0   0  24       75.09       72.44      2.48 o 
   1   0  24      437.41      445.44     17.80 o 
   2   0  24      119.92      127.15      4.28 o 
   3   0  24       71.63       68.96      4.11 o 
   4   0  24      172.81      186.01      8.39 o 
   5   0  24        0.18      -12.15     12.15 o 
   6   0  24      105.62      119.27      5.13 o 
  -6   1  24        0.47       -6.67     11.81 o 
  -5   1  24        0.47      -13.01     13.01 o 
  -4   1  24        3.15      -15.23     15.23 o 
  -3   1  24        0.02      -13.35     13.35 o 
  -2   1  24       16.02      -20.88     20.88 o 
  -1   1  24       44.65      -23.96     23.96 o 
   0   1  24       48.52       36.89    112.60 o 
   1   1  24        8.94        2.40     10.78 o 
   2   1  24        3.69       -9.58     11.64 o 
   3   1  24        0.31        0.00     11.47 o 
   4   1  24        7.31        4.79     11.64 o 
   5   1  24       26.97       27.72      3.94 o 
   6   1  24      109.27      121.50      5.99 o 
  -6   2  24       77.97       91.55      4.28 o 
  -5   2  24       94.44      118.93      4.96 o 
  -4   2  24        9.75        2.74     10.10 o 
  -3   2  24       56.10       51.00      3.42 o 
  -2   2  24        2.13        0.17      3.08 o 
  -1   2  24       46.81       41.41      3.25 o 
   0   2  24        6.13        6.79      2.80 o 
   1   2  24        0.03       -4.28      9.93 o 
   2   2  24        4.82       -3.42     10.61 o 
   3   2  24       27.70       29.60      3.42 o 
   4   2  24      130.72      135.36      6.85 o 
   5   2  24      121.91      130.06      6.85 o 
   6   2  24       21.27        0.00     15.40 o 
  -5   3  24        0.11        2.40     11.29 o 
  -4   3  24       92.71      104.56      4.11 o 
  -3   3  24        8.36       13.35     10.61 o 
  -2   3  24       36.58       35.08      3.25 o 
  -1   3  24      145.17      144.60      5.13 o 
   0   3  24       33.66       32.54      2.42 o 
   1   3  24        2.89       10.10      9.58 o 
   2   3  24       29.21        8.73     13.35 o 
   3   3  24       81.42       85.56      3.94 o 
   4   3  24       18.88       22.93     13.01 o 
   5   3  24        0.01      -13.52     13.52 o 
  -4   4  24       24.95       28.06      3.76 o 
  -3   4  24       78.38       83.51      4.11 o 
  -2   4  24        2.51       -0.51     11.47 o 
   0   4  24        0.02       -5.37      7.79 o 
   1   4  24      109.50       99.25      4.11 o 
   2   4  24        1.85       -2.74     11.81 o 
   3   4  24        3.17        9.75     12.15 o 
   4   4  24       37.65       32.17      4.28 o 
  -3   5  24       20.74       25.84      3.76 o 
  -2   5  24        0.44        3.08     11.81 o 
  -1   5  24        0.82       -1.71     12.32 o 
   0   5  24       82.11       90.01      3.42 o 
   2   5  24       12.82       -0.68     12.66 o 
   3   5  24      157.27      173.18      7.19 o 
  -6   1  25       40.07       46.72      4.11 o 
  -5   1  25       10.10       19.51     11.47 o 
  -4   1  25      139.72      116.19      4.96 o 
  -3   1  25       41.40       18.99      3.76 o 
  -2   1  25      144.84      107.81      5.65 o 
  -1   1  25      475.73      336.26     15.57 o 
   0   1  25        0.90      -34.34     35.00 o 
   1   1  25       64.97       69.82      3.59 o 
   2   1  25       71.26       71.87      3.59 o 
   3   1  25       61.77       71.02      3.59 o 
   4   1  25        8.21        1.71     11.81 o 
   5   1  25       68.77       58.35      4.45 o 
  -5   2  25       73.07       80.26      4.11 o 
  -4   2  25        0.05      -12.32     12.32 o 
  -3   2  25      114.85      123.55      6.16 o 
  -2   2  25       26.57       20.19      3.25 o 
  -1   2  25      326.05      345.33     15.06 o 
   0   2  25        6.53        9.10      7.50 o 
   1   2  25        0.58       15.06     10.27 o 
   2   2  25       43.27       52.36      3.59 o 
   3   2  25       24.13       16.26     11.81 o 
   4   2  25        6.93       -3.94     13.01 o 
   5   2  25       46.68       51.00      4.28 o 
  -5   3  25        0.02        0.68     12.49 o 
  -4   3  25        1.68        5.30     11.98 o 
  -3   3  25      203.05      226.40      9.75 o 
  -2   3  25      147.38      164.45      6.67 o 
  -1   3  25       53.47       48.09      3.94 o 
   0   3  25      235.79      261.19      9.50 o 
   1   3  25       84.52       86.76      4.28 o 
   2   3  25       14.30       10.44     12.66 o 
   3   3  25      164.31      180.02      7.87 o 
   4   3  25        0.42      -13.35     13.35 o 
  -4   4  25        5.92        2.57     13.01 o 
  -3   4  25       10.09       -2.40     12.83 o 
  -2   4  25      122.20      134.50      5.65 o 
  -1   4  25      299.26      319.49     14.03 o 
   0   4  25       77.49       89.78      7.96 o 
   1   4  25       35.44       36.79      3.76 o 
   2   4  25        5.96        5.82     11.98 o 
   3   4  25       41.42       57.67      4.28 o 
   4   4  25       21.74       14.89      4.28 o 
  -2   5  25      186.60      186.01      7.19 o 
  -1   5  25       62.24       67.42      4.11 o 
   0   5  25        0.32       -3.54      8.58 o 
   1   5  25        8.70        3.76     13.18 o 
   2   5  25       82.21      112.77      4.62 o 
  -5   0  26      516.24      626.15     23.62 o 
  -4   0  26        6.56      -13.01     13.01 o 
  -3   0  26       31.00       39.19      3.42 o 
  -2   0  26      477.93      489.08     20.02 o 
  -1   0  26       26.81       34.91      3.25 o 
   0   0  26      174.14      180.03      5.19 o 
   1   0  26      118.57      134.33      3.94 o 
   2   0  26        0.08       15.57      9.75 o 
   3   0  26        9.50      -12.32     12.32 o 
   4   0  26      192.12      180.37      7.70 o 
   5   0  26      103.99      114.31      4.62 o 
  -5   1  26       12.91       -3.76     13.01 o 
  -4   1  26      222.30        2.91     27.21 o 
  -3   1  26       18.25      -16.09     16.09 o 
  -2   1  26        4.33      -21.22     21.22 o 
  -1   1  26       76.89      -32.86     32.86 o 
   0   1  26       49.95       58.53      2.91 o 
   1   1  26        6.26       -3.59     11.47 o 
   2   1  26        0.15      -12.15     12.15 o 
   3   1  26        6.86        7.70     11.12 o 
   4   1  26       33.18       20.36     13.69 o 
   5   1  26        0.00        8.21     13.52 o 
  -5   2  26        4.36       -0.68     13.18 o 
  -4   2  26       11.80        7.19     12.15 o 
  -3   2  26        2.41       -5.13     11.47 o 
  -2   2  26        2.16        6.50     11.29 o 
  -1   2  26       38.41       23.27     12.66 o 
   0   2  26       71.95       81.76      8.39 o 
   1   2  26      237.24      295.02     11.47 o 
   2   2  26        0.79        5.48     11.81 o 
   3   2  26       79.94       75.64      4.11 o 
   4   2  26       29.96       40.56      3.94 o 
  -4   3  26       38.16       37.82      3.94 o 
  -3   3  26        0.02       -7.70     12.32 o 
  -2   3  26        0.23       11.47     11.29 o 
  -1   3  26      498.79      519.54     21.05 o 
   0   3  26       45.62       41.54      2.66 o 
   1   3  26       34.83       31.49      3.59 o 
   2   3  26       48.37       45.01      3.76 o 
   3   3  26        2.63        3.08     12.32 o 
   4   3  26       37.60       45.35      4.28 o 
  -3   4  26       77.34       83.17      4.45 o 
  -2   4  26       17.48       18.99     12.49 o 
  -1   4  26        1.63        2.40     12.15 o 
   1   4  26       14.89       10.78     13.18 o 
   2   4  26        0.76        3.08     12.32 o 
   3   4  26      146.15      164.11      7.36 o 
   0   5  26        7.78        9.76      8.70 o 
  -4   1  27       29.83      -30.80     30.80 o 
  -3   1  27       39.30      -17.97     17.97 o 
  -2   1  27       69.69       66.74      3.94 o 
  -1   1  27      224.01      126.63      6.16 o 
   0   1  27        1.85      -13.66     15.44 o 
   1   1  27        0.45        5.82      3.25 o 
   2   1  27       56.77       60.92      3.76 o 
   3   1  27        1.16        0.51     11.64 o 
   4   1  27       44.73       19.85     14.89 o 
  -4   2  27       43.94       50.48      4.11 o 
  -3   2  27        7.74      -11.29     13.18 o 
  -2   2  27       59.81       59.55      3.76 o 
  -1   2  27       10.15       -9.07     12.49 o 
   0   2  27      131.50      148.17      8.64 o 
   1   2  27        0.46       -5.65     12.15 o 
   2   2  27      101.32      128.86      4.28 o 
   3   2  27       35.40       23.62     14.20 o 
   4   2  27        6.64      -13.35     13.35 o 
  -3   3  27        3.04        3.76      3.59 o 
  -2   3  27       23.77       26.18      3.59 o 
  -1   3  27       42.70        5.82     14.37 o 
   0   3  27       49.26       53.85      4.96 o 
   1   3  27        0.15       11.12     11.64 o 
   2   3  27      186.26      225.89     10.78 o 
   3   3  27       15.51       18.82      4.11 o 
  -2   4  27        0.66        4.45     12.66 o 
  -1   4  27       76.48       72.04      4.28 o 
   0   4  27       17.74       25.29      3.63 o 
   1   4  27       91.09       93.61      4.45 o 
   2   4  27       24.75        4.45     14.72 o 
  -4   0  28       23.83       24.47      3.76 o 
  -3   0  28        1.22       -5.48     11.12 o 
  -2   0  28        1.57      -12.15     12.15 o 
  -1   0  28      206.49      228.11     10.27 o 
   0   0  28      150.06      175.42      4.71 o 
   1   0  28      228.70      230.68     12.15 o 
   2   0  28       25.71       15.74     11.98 o 
   3   0  28        4.50       18.99     12.15 o 
   4   0  28       25.46      -17.45     17.45 o 
  -4   1  28       33.37      -20.88     20.88 o 
  -3   1  28       69.41       10.44     17.63 o 
  -2   1  28        2.05      -17.28     17.28 o 
  -1   1  28       43.10      -25.16     25.16 o 
   0   1  28       79.61       86.22      2.96 o 
   1   1  28       13.57       18.99     10.44 o 
   2   1  28        1.11        0.51     12.32 o 
   3   1  28       12.72       21.56     13.69 o 
  -3   2  28      135.99      154.87      6.16 o 
  -2   2  28        0.09       18.82     11.64 o 
  -1   2  28       93.91      110.20      4.28 o 
   0   2  28        8.43        4.11      8.83 o 
   2   2  28       15.98       11.12      3.94 o 
   3   2  28      143.90      177.97      7.87 o 
  -2   3  28       35.57       32.17      4.11 o 
  -1   3  28        9.00       16.09     12.15 o 
   0   3  28      144.65      174.00      5.05 o 
   1   3  28       19.22       20.54     13.01 o 
   2   3  28       40.96       56.13      4.45 o 
  -3   1  29        8.94      -19.17     19.17 o 
  -2   1  29       10.72      -15.23     15.23 o 
  -1   1  29       17.38      -16.43     16.43 o 
   0   1  29       17.00      -36.02     36.02 o 
   1   1  29       14.37       23.10     13.01 o 
   2   1  29       34.94       41.58      4.11 o 
  -2   2  29      109.15      124.75      4.96 o 
  -1   2  29        0.46       -7.53     13.18 o 
   0   2  29        0.26       -1.88      8.71 o 
   1   2  29       32.58       27.38      4.11 o 
   2   2  29       61.30       57.67      4.28 o 
  -2   0  30      146.66      148.37      7.70 o 
  -1   0  30       34.11       44.15      3.94 o 
   0   0  30      135.56      159.90     15.83 o 
   1   0  30       42.06       52.36      4.11 o 
  -1   1  30        0.41       -4.45     14.37 o 
   0   1  30       80.94       86.13      6.42 o 
   1   1  30        2.17        4.45     12.83 o 
                                                 
